# Supplementary material for: Poly[[tetra­aqua-μ4-fumarato-di-μ3-fumarato-dineodymium(III)] trihydrate]
Source: Acta Crystallogr Sect E Struct Rep Online. 2011 Nov 9;67(Pt 12):m1717–8. doi: 10.1107/S1600536811046447 (PMC3238635; doi:10.1107/S1600536811046447)
Supplement: Supplementary file 1 [file e-67-m1717-sup1.cif]

##############################################################################
#                                                                            #
# This CIF contains the data in a paper accepted for publication in          #
# Acta Crystallographica Section E. It conforms to the requirements of       #
# Notes for Authors for Acta Crystallographica Section E, and has been       #
# peer reviewed under the auspices of the IUCr Commission on Journals.       #
#                                                                            #
# Full details of the Crystallographic Information File format               #
# are given in the paper "The Crystallographic Information File (CIF):       #
# a New Standard Archive File for Crystallography" by S. R. Hall, F. H.      #
# Allen and I. D. Brown [Acta Cryst. (1991), A47, 655-685].                  #
#                                                                            #
# The current version of the core CIF dictionary is obtainable from          #
# ftp://ftp.iucr.org/pub/cif_core.dic.                                       #
#                                                                            #
# Software is freely available for graphical display of the structure(s)     #
# in this CIF. For information consult the CIF software page                 #
# http://www.iucr.org/resources/cif/software.                                #
#                                                                            #
# This file may be used for bona fide research purposes within the           #
# scientific community so long as proper attribution is given to the journal # 
# article from which it was obtained.                                        #
#                                                                            #
##############################################################################
data_global
_audit_creation_method     SHELXL-97
_journal_date_recd_electronic     2011-09-28
_journal_date_accepted     2011-11-03
_journal_name_full     'Acta Crystallographica, Section E'
_journal_year     2011
_journal_volume     67
_journal_issue     12
_journal_page_first     m1717
_journal_page_last     m1718
_journal_paper_category     QM
_journal_coeditor_code     EZ2264
_publ_contact_author_name     'zhuo zeng'
_publ_contact_author_address
;
School of Chemistry and Environment
South China Normal University
Guangzhou 510006
People's Republic of China
;
_publ_contact_author_email     zhuosioc@yahoo.com.cn
_publ_contact_author_fax     ?
_publ_contact_author_phone     '(+8620) 39310258'
_publ_section_title
;
Poly[[tetraaqua-\m~4~-fumarato-di-\m~3~-fumarato-dineodymium(III)] trihydrate]
;
loop_
    _publ_author_name
    _publ_author_address
    'Hong-ren Chen'
;
School of Chemistry and Environment
South China Normal University
Guangzhou 510006
People's Republic of China
;
    'Tian-sheng Tang'
;
School of Chemistry and Environment
South China Normal University
Guangzhou 510006
People's Republic of China
;
    'Jin Wang'
;
School of Chemistry and Environment
South China Normal University
Guangzhou 510006
People's Republic of China
;
    'Pei-lian Liu'
;
School of Chemistry and Environment
South China Normal University
Guangzhou 510006
People's Republic of China
;
    'Zhuo, Zeng'
;
School of Chemistry and Environment
South China Normal University
Guangzhou 510006
People's Republic of China
Key Laboratory of Organofluorine Chemistry,
Shanghai Institute of Organic Chemistry,
Chinese Academy of Sciences, Shanghai 200032,
People's Republic of China
;
data_I
_audit_creation_method     SHELXL-97
_chemical_name_systematic
;
Poly[[tetraaqua-\m~4~-fumarato-di-\m~3~-fumarato-dineodymium(III)] trihydrate]
;
_chemical_name_common
;
Poly[[tetraaqua(\m~4~-fumarato-\k^5^<i>O</i>:<i>O</i>':<i>O</i>'',<i>O</i>''':
<i>O</i>''')(\m~3~-fumarato-\k^4^<i>O</i>:<i>O</i>':<i>O</i>'',<i>O</i>''')
(\m~3~-fumarato-\k^5^<i>O</i>,<i>O</i>':<i>O</i>'',<i>O</i>''':<i>O</i>''')
dineodymium(III)] trihydrate]
;
_chemical_formula_moiety     'C12 H14 Nd2 O16, 3(H2 O)'
_chemical_formula_sum     'C12 H20 Nd2 O19'
_chemical_formula_iupac     '[Nd2 (C4 H2 O4)3 (H2 O)4], 3H2 O'
_chemical_formula_weight     756.76
_chemical_melting_point     ?
_symmetry_cell_setting     monoclinic
_symmetry_space_group_name_H-M     'P 21/n'
_symmetry_space_group_name_Hall     '-P 2yn'
loop_
    _symmetry_equiv_pos_as_xyz
    'x, y, z'
    '-x+1/2, y+1/2, -z+1/2'
    '-x, -y, -z'
    'x-1/2, -y-1/2, z-1/2'
_cell_length_a     9.5810(9)
_cell_length_b     14.8675(15)
_cell_length_c     14.9056(14)
_cell_angle_alpha     90.00
_cell_angle_beta     91.538(5)
_cell_angle_gamma     90.00
_cell_volume     2122.5(4)
_cell_formula_units_Z     4
_cell_measurement_reflns_used     6284
_cell_measurement_theta_min     2.53
_cell_measurement_theta_max     27.98
_cell_measurement_temperature     298(2)
_exptl_crystal_description     block
_exptl_crystal_colour     green
_exptl_crystal_size_max     0.16
_exptl_crystal_size_mid     0.15
_exptl_crystal_size_min     0.14
_exptl_crystal_density_diffrn     2.368
_exptl_crystal_density_meas     ?
_exptl_crystal_density_method     'not measured'
_exptl_crystal_F_000     1456.0
_exptl_absorpt_coefficient_mu     4.932
_exptl_absorpt_correction_type     multi-scan
_exptl_absorpt_process_details     '(SADABS; Sheldrick, 1996)'
_exptl_absorpt_correction_T_min     0.459
_exptl_absorpt_correction_T_max     0.501
_exptl_special_details     ?
_diffrn_ambient_temperature     298(2)
_diffrn_radiation_type     MoK\a
_diffrn_radiation_wavelength     0.71073
_diffrn_radiation_source     'fine-focus sealed tube'
_diffrn_radiation_monochromator     graphite
_diffrn_measurement_device_type     'Bruker APEXII CCD'
_diffrn_measurement_method     'phi and omega scans'
_diffrn_detector_area_resol_mean     ?
_diffrn_reflns_number     24284
_diffrn_reflns_av_R_equivalents     0.0522
_diffrn_reflns_av_sigmaI/netI     0.0445
_diffrn_reflns_theta_min     1.93
_diffrn_reflns_theta_max     28.05
_diffrn_reflns_theta_full     28.05
_diffrn_measured_fraction_theta_max     0.965
_diffrn_measured_fraction_theta_full     0.965
_diffrn_reflns_limit_h_min     -12
_diffrn_reflns_limit_h_max     12
_diffrn_reflns_limit_k_min     -19
_diffrn_reflns_limit_k_max     19
_diffrn_reflns_limit_l_min     -15
_diffrn_reflns_limit_l_max     19
_diffrn_standards_number     ?
_diffrn_standards_interval_count     ?
_diffrn_standards_interval_time     ?
_diffrn_standards_decay_%     ?
_refine_special_details
;
Refinement of <i>F</i>^2^ against ALL reflections. The weighted <i>R</i>-factor
<i>wR</i> and goodness of fit <i>S</i> are based on <i>F</i>^2^, conventional
<i>R</i>-factors <i>R</i> are based on <i>F</i>, with <i>F</i> set to zero for
negative <i>F</i>^2^. The threshold expression of <i>F</i>^2^ >
\s(<i>F</i>^2^) is used only for calculating <i>R</i>-factors(gt) <i>etc</i>.
and is not relevant to the choice of reflections for refinement.
<i>R</i>-factors based on <i>F</i>^2^ are statistically about twice as large
as those based on <i>F</i>, and <i>R</i>- factors based on ALL data will be
even larger.
;
_reflns_number_total     5150
_reflns_number_gt     4060
_reflns_threshold_expression     I>2sigma(I)
_refine_ls_structure_factor_coef     Fsqd
_refine_ls_matrix_type     full
_refine_ls_R_factor_all     0.0409
_refine_ls_R_factor_gt     0.0303
_refine_ls_wR_factor_gt     0.0699
_refine_ls_wR_factor_ref     0.0748
_refine_ls_goodness_of_fit_ref     1.048
_refine_ls_restrained_S_all     1.048
_refine_ls_number_reflns     5150
_refine_ls_number_parameters     306
_refine_ls_number_restraints     0
_refine_ls_hydrogen_treatment     mixed
_refine_ls_weighting_scheme     calc
_refine_ls_weighting_details
         'calc w=1/[\s^2^(Fo^2^)+(0.0302P)^2^+2.6259P] where P=(Fo^2^+2Fc^2^)/3'
_atom_sites_solution_hydrogens     geom
_atom_sites_solution_primary     direct
_atom_sites_solution_secondary     difmap
_refine_ls_shift/su_max     0.002
_refine_ls_shift/su_mean     0.000
_refine_diff_density_max     1.364
_refine_diff_density_min     -0.888
_refine_ls_extinction_method     none
_refine_ls_extinction_coef     ?
loop_
    _atom_type_symbol
    _atom_type_description
    _atom_type_scat_dispersion_real
    _atom_type_scat_dispersion_imag
    _atom_type_scat_source
    'C' 'C' 0.0033 0.0016
                         'International Tables Vol C Tables 4.2.6.8 and 6.1.1.4'
    'H' 'H' 0.0000 0.0000
                         'International Tables Vol C Tables 4.2.6.8 and 6.1.1.4'
    'N' 'N' 0.0061 0.0033
                         'International Tables Vol C Tables 4.2.6.8 and 6.1.1.4'
    'O' 'O' 0.0106 0.0060
                         'International Tables Vol C Tables 4.2.6.8 and 6.1.1.4'
    'Nd' 'Nd' -0.1943 3.0179
                         'International Tables Vol C Tables 4.2.6.8 and 6.1.1.4'
_computing_data_collection     'APEX2 (Bruker, 2008)'
_computing_cell_refinement     'SAINT (Bruker, 2008)'
_computing_data_reduction     'SAINT (Bruker, 2008)'
_computing_structure_solution     'SHELXS97 (Sheldrick, 2008)'
_computing_structure_refinement     'SHELXS97 (Sheldrick, 2008)'
_computing_molecular_graphics     'SHELXTL (Sheldrick, 2008)'
_computing_publication_material     'SHELXTL (Sheldrick, 2008)'
loop_
    _atom_site_type_symbol
    _atom_site_label
    _atom_site_fract_x
    _atom_site_fract_y
    _atom_site_fract_z
    _atom_site_U_iso_or_equiv
    _atom_site_adp_type
    _atom_site_calc_flag
    _atom_site_refinement_flags
    _atom_site_occupancy
    _atom_site_symmetry_multiplicity
    _atom_site_disorder_assembly
    _atom_site_disorder_group
    Nd Nd1 1.02953(3) 0.663992(15) 0.246217(16) 0.01439(7) Uani d . 1 1 . .
    Nd Nd2 0.80991(2) 0.846421(15) 0.405801(16) 0.01358(7) Uani d . 1 1 . .
    O O1 0.5842(3) 0.7709(2) 0.4569(2) 0.0234(8) Uani d . 1 1 . .
    C C3 0.2687(5) 0.8568(3) 0.3655(3) 0.0227(11) Uani d . 1 1 . .
    H H3 0.3058 0.8783 0.3127 0.027 Uiso calc R 1 1 . .
    O O2 0.5619(3) 0.8871(2) 0.3665(2) 0.0264(8) Uani d . 1 1 . .
    C C1 0.5090(5) 0.8282(3) 0.4166(3) 0.0189(10) Uani d . 1 1 . .
    C C2 0.3555(5) 0.8281(4) 0.4280(4) 0.0291(12) Uani d . 1 1 . .
    H H2 0.3202 0.8068 0.4815 0.035 Uiso calc R 1 1 . .
    O O3 0.7836(3) 0.7226(2) 0.2985(2) 0.0248(8) Uani d . 1 1 . .
    O O4 0.7899(3) 0.6470(2) 0.1732(2) 0.0241(8) Uani d . 1 1 . .
    C C4 0.7199(5) 0.6861(3) 0.2319(3) 0.0186(10) Uani d . 1 1 . .
    O O6 1.0906(4) 0.6561(2) 0.4082(2) 0.0288(8) Uani d . 1 1 . .
    C C5 1.0122(6) 0.6644(3) 0.4739(3) 0.0215(11) Uani d . 1 1 . .
    O O5 0.9116(4) 0.7183(2) 0.4785(2) 0.0312(9) Uani d . 1 1 . .
    O O8 1.0189(4) 0.7802(2) 0.1277(2) 0.0342(9) Uani d . 1 1 . .
    H H8B 1.0470 0.7594 0.0782 0.041 Uiso d R 1 1 . .
    H H8C 1.0621 0.8282 0.1422 0.041 Uiso d R 1 1 . .
    C C8 0.4972(5) 0.6643(3) 0.1528(3) 0.0229(11) Uani d . 1 1 . .
    H H8 0.5490 0.6512 0.1025 0.028 Uiso calc R 1 1 . .
    C C6 0.1155(5) 0.8573(3) 0.3732(3) 0.0167(10) Uani d . 1 1 . .
    C C7 0.5665(5) 0.6870(3) 0.2248(3) 0.0249(11) Uani d . 1 1 . .
    H H7 0.5169 0.7049 0.2745 0.030 Uiso calc R 1 1 . .
    C C10 1.0375(5) 0.6029(3) 0.5517(3) 0.0238(11) Uani d . 1 1 . .
    H H10 1.1223 0.5725 0.5560 0.029 Uiso calc R 1 1 . .
    C C9 0.9469(6) 0.5895(3) 0.6139(3) 0.0284(12) Uani d . 1 1 . .
    H H9 0.8705 0.6280 0.6170 0.034 Uiso calc R 1 1 . .
    O O11 0.0390(3) 0.8180(2) 0.3136(2) 0.0191(7) Uani d . 1 1 . .
    O O12 0.0605(3) 0.8974(2) 0.4368(2) 0.0283(8) Uani d . 1 1 . .
    O O14 0.7818(4) 1.0060(2) 0.4411(3) 0.0310(9) Uani d . 1 1 . .
    O O13 0.8092(4) 0.9288(3) 0.2613(2) 0.0359(9) Uani d . 1 1 . .
    H H13A 0.8857 0.9226 0.2344 0.043 Uiso d R 1 1 . .
    H H13B 0.7472 0.9489 0.2284 0.043 Uiso d R 1 1 . .
    O O16 1.0338(3) 0.5710(2) 0.1065(2) 0.0244(8) Uani d . 1 1 . .
    H H16C 1.0155 0.5158 0.1155 0.029 Uiso d R 1 1 . .
    H H16A 1.1004 0.5787 0.0861 0.029 Uiso d R 1 1 . .
    C C17 0.9609(6) 0.5154(3) 0.6799(3) 0.0229(11) Uani d . 1 1 . .
    O O25 1.0774(4) 0.4770(2) 0.6945(2) 0.0268(8) Uani d . 1 1 . .
    O O24 0.8508(4) 0.4865(2) 0.7148(2) 0.0280(8) Uani d . 1 1 . .
    C C18 0.3435(5) 0.6570(3) 0.1423(3) 0.0172(10) Uani d . 1 1 . .
    O O26 0.2692(3) 0.6793(2) 0.2068(2) 0.0264(8) Uani d . 1 1 . .
    O O27 0.2955(3) 0.6265(2) 0.0686(2) 0.0234(8) Uani d . 1 1 . .
    O O2W 0.6477(13) 0.5680(8) 0.4310(8) 0.236(5) Uani d . 1 1 . .
    H H2WA 0.6803 0.6169 0.4106 0.354 Uiso d R 1 1 . .
    H H2WB 0.7017 0.5507 0.4737 0.354 Uiso d R 1 1 . .
    O O3W 0.4332(5) 0.4644(3) 0.3352(3) 0.0568(13) Uani d . 1 1 . .
    H H3WC 0.4845 0.5021 0.3634 0.085 Uiso d R 1 1 . .
    H H3WD 0.3534 0.4878 0.3252 0.085 Uiso d R 1 1 . .
    H H14A 0.833(6) 1.032(4) 0.482(4) 0.043(19) Uiso d . 1 1 . .
    H H14B 0.776(6) 1.044(4) 0.408(4) 0.023(16) Uiso d . 1 1 . .
    O O1W 0.3772(16) 0.5909(13) 0.4489(10) 0.342(10) Uani d . 1 1 . .
    H H1WD 0.4418 0.6067 0.4142 0.514 Uiso d R 1 1 . .
    H H1WC 0.2950 0.6105 0.4385 0.514 Uiso d R 1 1 . .
loop_
    _atom_site_aniso_label
    _atom_site_aniso_U_11
    _atom_site_aniso_U_22
    _atom_site_aniso_U_33
    _atom_site_aniso_U_12
    _atom_site_aniso_U_13
    _atom_site_aniso_U_23
    Nd1 0.01165(14) 0.01670(12) 0.01485(13) -0.00010(9) 0.00092(10) -0.00118(9)
    Nd2 0.00971(14) 0.01650(12) 0.01448(13) 0.00087(9) -0.00055(9) -0.00120(9)
    O1 0.0173(19) 0.0271(18) 0.0256(19) 0.0033(15) -0.0008(14) 0.0066(15)
    C3 0.016(3) 0.030(3) 0.022(3) -0.005(2) 0.006(2) 0.002(2)
    O2 0.0102(18) 0.0298(19) 0.039(2) 0.0005(14) -0.0017(15) 0.0124(16)
    C1 0.019(3) 0.025(2) 0.013(2) -0.003(2) 0.0025(19) -0.0046(18)
    C2 0.016(3) 0.045(3) 0.026(3) 0.001(2) 0.006(2) 0.009(2)
    O3 0.0194(19) 0.0286(18) 0.0262(19) -0.0038(15) -0.0014(15) -0.0119(15)
    O4 0.0141(18) 0.0347(19) 0.0235(19) -0.0003(15) -0.0001(14) -0.0118(15)
    C4 0.016(3) 0.017(2) 0.022(3) 0.0004(19) 0.002(2) 0.0004(19)
    O6 0.040(2) 0.0298(19) 0.0168(18) 0.0040(16) 0.0007(16) 0.0004(14)
    C5 0.031(3) 0.017(2) 0.016(2) 0.000(2) -0.002(2) 0.0009(18)
    O5 0.034(2) 0.0296(19) 0.030(2) 0.0101(17) 0.0015(17) 0.0109(16)
    O8 0.052(3) 0.0264(19) 0.024(2) -0.0025(18) 0.0027(18) -0.0020(16)
    C8 0.016(3) 0.034(3) 0.019(3) 0.004(2) 0.005(2) -0.002(2)
    C6 0.013(2) 0.020(2) 0.017(2) 0.0006(19) 0.0011(19) 0.0031(18)
    C7 0.015(3) 0.034(3) 0.025(3) 0.001(2) 0.002(2) -0.011(2)
    C10 0.029(3) 0.021(2) 0.021(3) 0.005(2) -0.005(2) 0.004(2)
    C9 0.035(3) 0.021(2) 0.030(3) 0.009(2) 0.001(2) 0.006(2)
    O11 0.0153(18) 0.0236(16) 0.0183(17) -0.0007(14) -0.0018(14) -0.0039(13)
    O12 0.0138(18) 0.041(2) 0.031(2) -0.0051(16) 0.0035(15) -0.0138(17)
    O14 0.043(3) 0.0159(18) 0.033(2) 0.0024(17) -0.0169(19) -0.0004(17)
    O13 0.029(2) 0.049(2) 0.030(2) 0.0144(19) 0.0089(17) 0.0166(18)
    O16 0.0199(19) 0.0240(17) 0.030(2) -0.0037(15) 0.0067(15) -0.0051(15)
    C17 0.033(3) 0.018(2) 0.018(2) 0.000(2) 0.000(2) 0.0011(19)
    O25 0.025(2) 0.0219(17) 0.033(2) -0.0031(15) -0.0052(16) 0.0079(15)
    O24 0.030(2) 0.0263(18) 0.028(2) 0.0038(16) 0.0063(16) 0.0026(15)
    C18 0.011(2) 0.020(2) 0.020(2) 0.0007(18) 0.0020(19) 0.0015(18)
    O26 0.0138(19) 0.042(2) 0.0239(19) -0.0025(15) 0.0050(15) -0.0083(16)
    O27 0.0188(19) 0.0361(19) 0.0151(17) -0.0072(15) -0.0027(14) 0.0018(14)
    O2W 0.251(14) 0.170(10) 0.285(15) -0.001(10) -0.021(11) 0.011(10)
    O3W 0.054(3) 0.040(3) 0.076(4) 0.005(2) -0.001(3) -0.011(2)
    O1W 0.264(16) 0.44(3) 0.32(2) -0.100(17) -0.051(14) 0.098(19)
_geom_special_details
;
All e.s.d.'s (except the e.s.d. in the dihedral angle between two l.s. planes)
are estimated using the full covariance matrix. The cell e.s.d.'s are taken
into account individually in the estimation of e.s.d.'s in distances, angles
and torsion angles; correlations between e.s.d.'s in cell parameters are only
used when they are defined by crystal symmetry. An approximate (isotropic)
treatment of cell e.s.d.'s is used for estimating e.s.d.'s involving l.s.
planes.
;
loop_
    _geom_bond_atom_site_label_1
    _geom_bond_atom_site_label_2
    _geom_bond_site_symmetry_2
    _geom_bond_distance
    _geom_bond_publ_flag
    Nd1 O26 1_655 2.397(3) ?
    Nd1 O8 . 2.471(3) ?
    Nd1 O6 . 2.473(3) ?
    Nd1 O11 1_655 2.501(3) ?
    Nd1 O16 . 2.502(3) ?
    Nd1 O25 3_766 2.504(3) ?
    Nd1 O4 . 2.527(3) ?
    Nd1 O4 1 2.527(3) ?
    Nd1 O24 3_766 2.573(3) ?
    Nd1 O3 . 2.649(3) ?
    Nd1 O3 1 2.649(3) ?
    Nd1 C17 3_766 2.886(5) ?
    Nd2 O5 . 2.387(3) ?
    Nd2 O14 . 2.446(4) ?
    Nd2 O3 1 2.447(3) ?
    Nd2 O3 . 2.447(3) ?
    Nd2 O27 4_676 2.467(3) ?
    Nd2 O13 . 2.477(3) ?
    Nd2 O2 . 2.507(3) ?
    Nd2 O12 1_655 2.548(3) ?
    Nd2 O1 . 2.570(3) ?
    Nd2 O11 1_655 2.655(3) ?
    Nd2 C6 1_655 2.985(5) ?
    O1 C1 . 1.258(5) ?
    C3 C2 . 1.304(7) ?
    C3 C6 . 1.475(7) ?
    C3 H3 . 0.9300 ?
    O2 C1 . 1.266(5) ?
    C1 C2 . 1.484(7) ?
    C2 H2 . 0.9300 ?
    O3 O3 1 0.000(7) ?
    O3 C4 . 1.274(5) ?
    O4 O4 1 0.000(7) ?
    O4 C4 . 1.259(5) ?
    C4 O4 1 1.259(5) ?
    C4 O3 1 1.274(5) ?
    C4 C7 . 1.471(7) ?
    O6 C5 . 1.256(6) ?
    C5 O5 . 1.256(6) ?
    C5 C10 . 1.492(6) ?
    O8 H8B . 0.8500 ?
    O8 H8C . 0.8501 ?
    C8 C7 . 1.291(7) ?
    C8 C18 . 1.480(7) ?
    C8 H8 . 0.9300 ?
    C6 O12 . 1.249(5) ?
    C6 O11 . 1.276(5) ?
    C6 Nd2 1_455 2.985(5) ?
    C7 H7 . 0.9300 ?
    C10 C9 . 1.302(7) ?
    C10 H10 . 0.9300 ?
    C9 C17 . 1.482(6) ?
    C9 H9 . 0.9300 ?
    O11 Nd1 1_455 2.501(3) ?
    O11 Nd2 1_455 2.655(3) ?
    O12 Nd2 1_455 2.548(3) ?
    O14 H14A . 0.86(6) ?
    O14 H14B . 0.75(5) ?
    O13 H13A . 0.8499 ?
    O13 H13B . 0.8175 ?
    O16 H16C . 0.8499 ?
    O16 H16A . 0.7231 ?
    C17 O24 . 1.265(6) ?
    C17 O25 . 1.267(6) ?
    C17 Nd1 3_766 2.886(5) ?
    O25 Nd1 3_766 2.504(3) ?
    O24 Nd1 3_766 2.573(3) ?
    C18 O26 . 1.257(5) ?
    C18 O27 . 1.264(6) ?
    O26 Nd1 1_455 2.397(3) ?
    O27 Nd2 4_575 2.467(3) ?
    O2W O2W 1 0.00(2) ?
    O2W O2W 1 0.00(2) ?
    O2W H2WA . 0.8500 ?
    O2W H2WB . 0.8499 ?
    O3W O3W 1 0.000(16) ?
    O3W H3WC . 0.8500 ?
    O3W H3WD . 0.8500 ?
    O1W O1W 1 0.00(4) ?
    O1W H1WD . 0.8500 ?
    O1W H1WC . 0.8502 ?
loop_
    _geom_angle_atom_site_label_1
    _geom_angle_atom_site_label_2
    _geom_angle_atom_site_label_3
    _geom_angle_site_symmetry_1
    _geom_angle_site_symmetry_3
    _geom_angle
    _geom_angle_publ_flag
    O26 Nd1 O8 1_655 . 77.26(12) ?
    O26 Nd1 O6 1_655 . 92.32(12) ?
    O8 Nd1 O6 . . 137.38(11) ?
    O26 Nd1 O11 1_655 1_655 89.22(11) ?
    O8 Nd1 O11 . 1_655 69.37(11) ?
    O6 Nd1 O11 . 1_655 69.27(11) ?
    O26 Nd1 O16 1_655 . 79.13(11) ?
    O8 Nd1 O16 . . 78.01(11) ?
    O6 Nd1 O16 . . 141.11(11) ?
    O11 Nd1 O16 1_655 . 147.08(11) ?
    O26 Nd1 O25 1_655 3_766 124.75(12) ?
    O8 Nd1 O25 . 3_766 145.90(12) ?
    O6 Nd1 O25 . 3_766 72.77(11) ?
    O11 Nd1 O25 1_655 3_766 129.43(11) ?
    O16 Nd1 O25 . 3_766 81.22(11) ?
    O26 Nd1 O4 1_655 . 140.31(11) ?
    O8 Nd1 O4 . . 75.09(12) ?
    O6 Nd1 O4 . . 127.20(12) ?
    O11 Nd1 O4 1_655 . 106.71(10) ?
    O16 Nd1 O4 . . 67.72(10) ?
    O25 Nd1 O4 3_766 . 72.11(11) ?
    O26 Nd1 O4 1_655 1 140.31(11) ?
    O8 Nd1 O4 . 1 75.09(12) ?
    O6 Nd1 O4 . 1 127.20(12) ?
    O11 Nd1 O4 1_655 1 106.71(10) ?
    O16 Nd1 O4 . 1 67.72(10) ?
    O25 Nd1 O4 3_766 1 72.11(11) ?
    O4 Nd1 O4 . 1 0.00(16) ?
    O26 Nd1 O24 1_655 3_766 73.38(12) ?
    O8 Nd1 O24 . 3_766 141.13(11) ?
    O6 Nd1 O24 . 3_766 69.25(11) ?
    O11 Nd1 O24 1_655 3_766 133.95(11) ?
    O16 Nd1 O24 . 3_766 71.95(11) ?
    O25 Nd1 O24 3_766 3_766 51.45(11) ?
    O4 Nd1 O24 . 3_766 113.85(11) ?
    O4 Nd1 O24 1 3_766 113.85(11) ?
    O26 Nd1 O3 1_655 . 155.04(11) ?
    O8 Nd1 O3 . . 87.75(11) ?
    O6 Nd1 O3 . . 85.27(11) ?
    O11 Nd1 O3 1_655 . 66.66(10) ?
    O16 Nd1 O3 . . 117.47(10) ?
    O25 Nd1 O3 3_766 . 78.22(11) ?
    O4 Nd1 O3 . . 49.80(10) ?
    O4 Nd1 O3 1 . 49.80(10) ?
    O24 Nd1 O3 3_766 . 127.89(11) ?
    O26 Nd1 O3 1_655 1 155.04(11) ?
    O8 Nd1 O3 . 1 87.75(11) ?
    O6 Nd1 O3 . 1 85.27(11) ?
    O11 Nd1 O3 1_655 1 66.66(10) ?
    O16 Nd1 O3 . 1 117.47(10) ?
    O25 Nd1 O3 3_766 1 78.22(11) ?
    O4 Nd1 O3 . 1 49.80(10) ?
    O4 Nd1 O3 1 1 49.80(10) ?
    O24 Nd1 O3 3_766 1 127.89(11) ?
    O3 Nd1 O3 . 1 0.00(6) ?
    O26 Nd1 C17 1_655 3_766 99.25(14) ?
    O8 Nd1 C17 . 3_766 156.81(12) ?
    O6 Nd1 C17 . 3_766 65.09(12) ?
    O11 Nd1 C17 1_655 3_766 133.80(12) ?
    O16 Nd1 C17 . 3_766 78.82(12) ?
    O25 Nd1 C17 3_766 3_766 25.97(12) ?
    O4 Nd1 C17 . 3_766 95.22(13) ?
    O4 Nd1 C17 1 3_766 95.22(13) ?
    O24 Nd1 C17 3_766 3_766 25.99(12) ?
    O3 Nd1 C17 . 3_766 102.18(13) ?
    O3 Nd1 C17 1 3_766 102.18(13) ?
    O5 Nd2 O14 . . 136.23(13) ?
    O5 Nd2 O3 . 1 74.35(12) ?
    O14 Nd2 O3 . 1 149.32(13) ?
    O5 Nd2 O3 . . 74.35(12) ?
    O14 Nd2 O3 . . 149.32(13) ?
    O3 Nd2 O3 1 . 0.00(10) ?
    O5 Nd2 O27 . 4_676 73.51(12) ?
    O14 Nd2 O27 . 4_676 67.73(13) ?
    O3 Nd2 O27 1 4_676 139.28(12) ?
    O3 Nd2 O27 . 4_676 139.28(12) ?
    O5 Nd2 O13 . . 141.36(12) ?
    O14 Nd2 O13 . . 73.12(14) ?
    O3 Nd2 O13 1 . 78.82(12) ?
    O3 Nd2 O13 . . 78.82(12) ?
    O27 Nd2 O13 4_676 . 140.84(12) ?
    O5 Nd2 O2 . . 132.21(12) ?
    O14 Nd2 O2 . . 72.98(13) ?
    O3 Nd2 O2 1 . 87.02(12) ?
    O3 Nd2 O2 . . 87.02(12) ?
    O27 Nd2 O2 4_676 . 96.50(11) ?
    O13 Nd2 O2 . . 72.36(11) ?
    O5 Nd2 O12 . 1_655 77.49(12) ?
    O14 Nd2 O12 . 1_655 77.37(13) ?
    O3 Nd2 O12 1 1_655 114.97(11) ?
    O3 Nd2 O12 . 1_655 114.97(11) ?
    O27 Nd2 O12 4_676 1_655 81.39(11) ?
    O13 Nd2 O12 . 1_655 89.50(12) ?
    O2 Nd2 O12 . 1_655 148.62(12) ?
    O5 Nd2 O1 . . 81.57(11) ?
    O14 Nd2 O1 . . 105.16(13) ?
    O3 Nd2 O1 1 . 78.02(11) ?
    O3 Nd2 O1 . . 78.02(11) ?
    O27 Nd2 O1 4_676 . 73.15(11) ?
    O13 Nd2 O1 . . 119.40(12) ?
    O2 Nd2 O1 . . 51.29(10) ?
    O12 Nd2 O1 1_655 . 150.73(11) ?
    O5 Nd2 O11 . 1_655 76.98(11) ?
    O14 Nd2 O11 . 1_655 111.28(12) ?
    O3 Nd2 O11 1 1_655 67.31(10) ?
    O3 Nd2 O11 . 1_655 67.31(10) ?
    O27 Nd2 O11 4_676 1_655 127.13(10) ?
    O13 Nd2 O11 . 1_655 67.16(11) ?
    O2 Nd2 O11 . 1_655 135.19(11) ?
    O12 Nd2 O11 1_655 1_655 49.67(10) ?
    O1 Nd2 O11 . 1_655 142.94(10) ?
    O5 Nd2 C6 . 1_655 74.15(12) ?
    O14 Nd2 C6 . 1_655 95.55(13) ?
    O3 Nd2 C6 1 1_655 91.06(12) ?
    O3 Nd2 C6 . 1_655 91.06(12) ?
    O27 Nd2 C6 4_676 1_655 103.44(12) ?
    O13 Nd2 C6 . 1_655 79.12(12) ?
    O2 Nd2 C6 . 1_655 151.25(12) ?
    O12 Nd2 C6 1_655 1_655 24.49(11) ?
    O1 Nd2 C6 . 1_655 155.32(11) ?
    O11 Nd2 C6 1_655 1_655 25.30(11) ?
    C1 O1 Nd2 . . 92.2(3) ?
    C2 C3 C6 . . 124.3(5) ?
    C2 C3 H3 . . 117.8 ?
    C6 C3 H3 . . 117.8 ?
    C1 O2 Nd2 . . 95.0(3) ?
    O1 C1 O2 . . 121.1(4) ?
    O1 C1 C2 . . 120.1(4) ?
    O2 C1 C2 . . 118.8(4) ?
    C3 C2 C1 . . 122.2(5) ?
    C3 C2 H2 . . 118.9 ?
    C1 C2 H2 . . 118.9 ?
    O3 O3 C4 1 . 0(10) ?
    O3 O3 Nd2 1 . 0(10) ?
    C4 O3 Nd2 . . 150.4(3) ?
    O3 O3 Nd1 1 . 0(6) ?
    C4 O3 Nd1 . . 92.4(3) ?
    Nd2 O3 Nd1 . . 111.28(12) ?
    O4 O4 C4 1 . 0(10) ?
    O4 O4 Nd1 1 . 0(3) ?
    C4 O4 Nd1 . . 98.6(3) ?
    O4 C4 O4 . 1 0.0(3) ?
    O4 C4 O3 . 1 119.0(4) ?
    O4 C4 O3 1 1 119.0(4) ?
    O4 C4 O3 . . 119.0(4) ?
    O4 C4 O3 1 . 119.0(4) ?
    O3 C4 O3 1 . 0.0(3) ?
    O4 C4 C7 . . 120.3(4) ?
    O4 C4 C7 1 . 120.3(4) ?
    O3 C4 C7 1 . 120.6(4) ?
    O3 C4 C7 . . 120.6(4) ?
    C5 O6 Nd1 . . 128.7(3) ?
    O6 C5 O5 . . 125.6(4) ?
    O6 C5 C10 . . 117.2(4) ?
    O5 C5 C10 . . 117.2(4) ?
    C5 O5 Nd2 . . 142.0(3) ?
    Nd1 O8 H8B . . 111.0 ?
    Nd1 O8 H8C . . 113.2 ?
    H8B O8 H8C . . 111.4 ?
    C7 C8 C18 . . 126.5(5) ?
    C7 C8 H8 . . 116.8 ?
    C18 C8 H8 . . 116.8 ?
    O12 C6 O11 . . 120.1(4) ?
    O12 C6 C3 . . 120.1(4) ?
    O11 C6 C3 . . 119.8(4) ?
    O12 C6 Nd2 . 1_455 57.8(2) ?
    O11 C6 Nd2 . 1_455 62.7(2) ?
    C3 C6 Nd2 . 1_455 174.0(3) ?
    C8 C7 C4 . . 123.2(5) ?
    C8 C7 H7 . . 118.4 ?
    C4 C7 H7 . . 118.4 ?
    C9 C10 C5 . . 123.3(5) ?
    C9 C10 H10 . . 118.3 ?
    C5 C10 H10 . . 118.3 ?
    C10 C9 C17 . . 122.4(5) ?
    C10 C9 H9 . . 118.8 ?
    C17 C9 H9 . . 118.8 ?
    C6 O11 Nd1 . 1_455 135.4(3) ?
    C6 O11 Nd2 . 1_455 92.0(3) ?
    Nd1 O11 Nd2 1_455 1_455 109.38(11) ?
    C6 O12 Nd2 . 1_455 97.7(3) ?
    Nd2 O14 H14A . . 121(4) ?
    Nd2 O14 H14B . . 127(4) ?
    H14A O14 H14B . . 100(5) ?
    Nd2 O13 H13A . . 112.0 ?
    Nd2 O13 H13B . . 133.5 ?
    H13A O13 H13B . . 112.2 ?
    Nd1 O16 H16C . . 113.1 ?
    Nd1 O16 H16A . . 107.2 ?
    H16C O16 H16A . . 114.1 ?
    O24 C17 O25 . . 121.1(4) ?
    O24 C17 C9 . . 117.7(5) ?
    O25 C17 C9 . . 120.9(5) ?
    O24 C17 Nd1 . 3_766 63.1(2) ?
    O25 C17 Nd1 . 3_766 60.0(2) ?
    C9 C17 Nd1 . 3_766 160.5(3) ?
    C17 O25 Nd1 . 3_766 94.1(3) ?
    C17 O24 Nd1 . 3_766 91.0(3) ?
    O26 C18 O27 . . 124.1(4) ?
    O26 C18 C8 . . 118.8(4) ?
    O27 C18 C8 . . 117.1(4) ?
    C18 O26 Nd1 . 1_455 136.8(3) ?
    C18 O27 Nd2 . 4_575 140.2(3) ?
    O2W O2W O2W 1 1 0(10) ?
    O2W O2W H2WA 1 . 0.0 ?
    O2W O2W H2WA 1 . 0.0 ?
    O2W O2W H2WB 1 . 0.0 ?
    O2W O2W H2WB 1 . 0.0 ?
    H2WA O2W H2WB . . 107.7 ?
    O3W O3W H3WC 1 . 0.0 ?
    O3W O3W H3WD 1 . 0.0 ?
    H3WC O3W H3WD . . 108.7 ?
    O1W O1W H1WD 1 . 0.0 ?
    O1W O1W H1WC 1 . 0.0 ?
    H1WD O1W H1WC . . 118.8 ?
loop_
    _geom_hbond_atom_site_label_D
    _geom_hbond_atom_site_label_H
    _geom_hbond_atom_site_label_A
    _geom_hbond_site_symmetry_A
    _geom_hbond_distance_DH
    _geom_hbond_distance_HA
    _geom_hbond_distance_DA
    _geom_hbond_angle_DHA
    O2W H2WA O1 . 0.85 2.57 3.103(13) 121.9
    O2W H2WA O3 1 0.85 2.52 3.319(13) 157.8
    O2W H2WB O1W 3_666 0.85 2.53 2.98(2) 114.2
    O3W H3WD O24 3_666 0.85 2.07 2.896(6) 165.3
    O3W H3WC O1W 1 0.85 2.12 2.60(2) 115.1
    O3W H3WC O2W 1 0.85 2.08 2.911(13) 165.2
    O1W H1WD O2W 1 0.85 2.06 2.634(19) 124.0
    O1W H1WC O6 1_455 0.85 2.11 2.959(17) 177.8
    O8 H8C O3W 2_655 0.85 2.05 2.829(5) 151.5
    O8 H8B O1 4_675 0.85 1.91 2.745(5) 168.7
    O13 H13A O3W 2_655 0.85 2.14 2.938(6) 156.8
    O13 H13B O25 4_575 0.82 2.02 2.787(5) 156.6
    O14 H14A O12 3_676 0.86(6) 1.88(6) 2.740(5) 172(6)
    O14 H14B O4 2_655 0.75(5) 2.04(6) 2.776(5) 166(6)
    O16 H16A O27 1_655 0.72 2.02 2.714(5) 159.9
    O16 H16C O2 2_645 0.85 2.07 2.915(5) 170.9
    C3 H3 O24 4_575 0.93 2.53 3.345(6) 146.9
    C8 H8 O12 4_675 0.93 2.58 3.417(6) 150.1
