# Supplementary material for: Poly[[tetra­aqua-μ4-fumarato-di-μ3-fumarato-dineodymium(III)] trihydrate]
Source: Acta Crystallogr Sect E Struct Rep Online. 2011 Nov 9;67(Pt 12):m1717–8. doi: 10.1107/S1600536811046447 (PMC3238635; doi:10.1107/S1600536811046447)
Supplement: Supplementary file 2 [file e-67-m1717-Isup2.hkl]

# 
# h,k,l, Fc-squared, Fo-squared, sigma(Fo-squared) and status flag 
# 
data_I
_shelx_title ' Ts in P2(1)/n' 
_shelx_refln_list_code          4 
_shelx_F_calc_maximum      442.50 
_exptl_crystal_F_000      2050.00 
_reflns_d_resolution_high  0.7557 
 
loop_ 
 _symmetry_equiv_pos_as_xyz 
 'x, y, z' 
 '-x+1/2, y+1/2, -z+1/2' 
 '-x, -y, -z' 
 'x-1/2, -y-1/2, z-1/2' 
 
_cell_length_a     9.5810 
_cell_length_b    14.8675 
_cell_length_c    14.9056 
_cell_angle_alpha  90.000 
_cell_angle_beta   91.538 
_cell_angle_gamma  90.000 
 
_shelx_F_squared_multiplier     1.000 
 
loop_ 
 _refln_index_h 
 _refln_index_k 
 _refln_index_l 
 _refln_F_squared_calc 
 _refln_F_squared_meas 
 _refln_F_squared_sigma 
 _refln_observed_status 
   2   0   0    21785.18    23727.44    685.98 o 
   4   0   0    49023.59    52333.96    948.62 o 
   6   0   0    14152.07    15712.51    551.49 o 
   8   0   0    22020.65    22560.52    804.98 o 
  10   0   0     2872.18     2849.33    519.98 o 
   1   1   0    11064.86    14449.20    305.02 o 
   2   1   0      746.01      834.76     40.61 o 
   3   1   0    70694.13    64458.77    841.47 o 
   4   1   0   177183.84   173003.50   1888.45 o 
   5   1   0     4768.73     4989.79    111.37 o 
   6   1   0      745.43      803.13     63.27 o 
   7   1   0     4911.82     4636.49    177.35 o 
   8   1   0    21794.81    22869.74    611.09 o 
   9   1   0        0.85       23.61     79.47 o 
  10   1   0    14607.54    14019.24    825.56 o 
  11   1   0     4865.52     4139.10    651.87 o 
   0   2   0    41152.80    46220.87    962.08 o 
   1   2   0    43996.27    44905.68    788.72 o 
   2   2   0     2229.83     2020.05     70.80 o 
   3   2   0        8.99      -20.57     20.57 o 
   4   2   0    11156.27    11613.65    211.95 o 
   5   2   0     2516.06     2567.07     92.12 o 
   6   2   0     2719.87     2818.92    107.05 o 
   7   2   0    57855.22    58366.18    922.69 o 
   8   2   0      250.64      116.75     79.50 o 
   9   2   0       31.02      -34.73     80.59 o 
  10   2   0     1201.70      896.17    370.37 o 
  11   2   0    13707.89    15603.69   1492.62 o 
   1   3   0    11404.00    11638.61    210.73 o 
   2   3   0       86.20       46.51     34.18 o 
   3   3   0    92363.45    88088.98   1493.33 o 
   4   3   0     9109.42     9682.45    229.07 o 
   5   3   0     3438.76     3458.05    132.54 o 
   6   3   0      499.24      519.90     61.28 o 
   7   3   0     6607.79     7053.59    250.59 o 
   8   3   0      321.02      295.96    115.22 o 
   9   3   0      979.21      918.13    156.90 o 
  10   3   0      577.11      513.85    164.64 o 
  11   3   0    10172.99    10914.51    964.41 o 
   0   4   0   111472.06   101945.26   2092.03 o 
   1   4   0    11773.65    11251.97    189.88 o 
   2   4   0      123.58       75.29     29.28 o 
   3   4   0     1506.94     1593.96    109.38 o 
   4   4   0     9240.25     9878.75    296.91 o 
   5   4   0     4699.92     4675.48    260.41 o 
   6   4   0    13221.15    14013.97    385.42 o 
   7   4   0    23327.63    24809.68    597.33 o 
   8   4   0     7606.34     7950.93    299.57 o 
   9   4   0      107.88       90.97     93.41 o 
  10   4   0     1858.10     1752.40    359.21 o 
  11   4   0     6201.53     6340.07    752.59 o 
   1   5   0     4752.22     4509.77    104.52 o 
   2   5   0     5891.11     5441.68    146.51 o 
   3   5   0       71.83       24.81     30.20 o 
   4   5   0   103068.23   103736.65   1976.23 o 
   5   5   0      181.05      251.00     69.64 o 
   6   5   0       21.79       27.99     48.69 o 
   7   5   0     1010.29     1205.41    128.33 o 
   8   5   0    12421.79    12625.68    405.07 o 
   9   5   0        3.45       18.67     86.49 o 
  10   5   0    15788.63    16615.37    820.23 o 
  11   5   0        9.46      121.29    145.18 o 
   0   6   0   195805.45   189189.91   2864.55 o 
   1   6   0    15293.27    15405.18    265.34 o 
   2   6   0      311.38      284.57     39.84 o 
   3   6   0      449.42      616.52     80.80 o 
   4   6   0    20923.24    21895.72    660.85 o 
   5   6   0      870.27      943.51    104.50 o 
   6   6   0    21360.76    21257.89    577.42 o 
   7   6   0     6510.79     6837.07    279.15 o 
   8   6   0     3149.16     3640.40    244.62 o 
   9   6   0     2318.92     2452.80    292.01 o 
  10   6   0     2044.19     1741.39    331.06 o 
  11   6   0      706.02      868.80    267.03 o 
   1   7   0     3359.68     3404.82     90.72 o 
   2   7   0        6.46       36.47     24.37 o 
   3   7   0    44598.54    44551.75    527.42 o 
   4   7   0    16525.10    16469.28    382.34 o 
   5   7   0     2960.25     3039.80    155.59 o 
   6   7   0     3067.87     3006.88    208.16 o 
   7   7   0     5719.75     6254.07    277.02 o 
   8   7   0     7900.32     8357.15    356.12 o 
   9   7   0       85.69       35.45     83.77 o 
  10   7   0    10001.42    10578.79    577.67 o 
  11   7   0     7220.41     8753.88    745.04 o 
   0   8   0     1445.63     1302.11    114.75 o 
   1   8   0    27417.54    26857.76    391.58 o 
   2   8   0     8558.27     8666.40    160.14 o 
   3   8   0        3.88       32.81     22.96 o 
   4   8   0     3412.38     3377.83    141.94 o 
   5   8   0     1767.12     2054.27    140.93 o 
   6   8   0      768.84      780.54    123.12 o 
   7   8   0    39377.86    40184.51   1074.69 o 
   8   8   0      828.40      755.03    134.11 o 
   9   8   0        0.53      -67.57     77.60 o 
  10   8   0      371.40      438.18    195.76 o 
  11   8   0     9777.74     9495.41    801.45 o 
   1   9   0     5557.57     5667.91    133.12 o 
   2   9   0     3328.35     3354.43    101.79 o 
   3   9   0    50588.88    50387.58    754.93 o 
   4   9   0     8922.78     9136.65    246.17 o 
   5   9   0       34.59       26.15     52.69 o 
   6   9   0     6695.88     6860.76    338.36 o 
   7   9   0     7494.86     7041.81    358.53 o 
   8   9   0      284.61      259.96    103.00 o 
   9   9   0      396.26      340.99    119.20 o 
  10   9   0     1258.10     1616.17    383.74 o 
  11   9   0     5436.57     5479.57    642.37 o 
   0  10   0    43513.82    41728.51    826.79 o 
   1  10   0     5272.53     5103.99    151.35 o 
   2  10   0     1105.91     1154.40     96.51 o 
   3  10   0     1327.59     1266.26    102.01 o 
   4  10   0     2652.30     2970.88    151.24 o 
   5  10   0     7385.95     7757.23    277.96 o 
   6  10   0    11694.88    12261.80    488.72 o 
   7  10   0     8022.96     7398.70    382.77 o 
   8  10   0     4650.03     5239.71    322.17 o 
   9  10   0     2334.03     2872.33    597.57 o 
  10  10   0     4285.88     3724.62    545.36 o 
   1  11   0     3875.46     3941.71    178.75 o 
   2  11   0     1891.86     1891.30    101.66 o 
   3  11   0      125.73      168.99     66.36 o 
   4  11   0    41329.42    42978.07    769.30 o 
   5  11   0     3014.57     3134.64    207.03 o 
   6  11   0       14.03       42.62     88.01 o 
   7  11   0     1409.39      984.42    174.04 o 
   8  11   0     7247.99     6514.65    446.63 o 
   9  11   0      537.36      357.04    161.78 o 
  10  11   0    12096.51    13073.64    652.56 o 
   0  12   0    45860.93    45807.10    927.79 o 
   1  12   0     9342.28     8661.03    211.96 o 
   2  12   0     4731.77     5180.69    242.45 o 
   3  12   0       62.54       12.13     52.27 o 
   4  12   0     9282.71     9617.60    298.58 o 
   5  12   0       30.64       87.85     77.38 o 
   6  12   0     8801.40     8160.07    556.74 o 
   7  12   0     9732.12     9351.84    509.15 o 
   8  12   0      718.63      666.04    180.28 o 
   9  12   0     3009.77     2768.73    333.31 o 
   1  13   0     3394.61     3472.00    228.70 o 
   2  13   0     1713.88     1508.14    147.03 o 
   3  13   0    24709.42    26262.29    723.17 o 
   4  13   0     1204.50     1087.01    137.03 o 
   5  13   0     2893.37     3300.05    194.53 o 
   6  13   0     5866.33     6013.53    449.10 o 
   7  13   0     1012.71      667.40    181.64 o 
   8  13   0     2684.47     2798.92    334.92 o 
   9  13   0      342.14      371.14    167.80 o 
   0  14   0     1522.01     1249.22    146.61 o 
   1  14   0     7936.93     7906.75    295.18 o 
   2  14   0     8797.34     8610.64    319.62 o 
   3  14   0      426.63      393.15     97.35 o 
   4  14   0      512.76      774.19    122.40 o 
   5  14   0      870.92      949.55    152.36 o 
   6  14   0      576.67      700.63    227.33 o 
   7  14   0    14492.13    12477.31    628.90 o 
   8  14   0     1383.48     1521.70    264.37 o 
   1  15   0     8004.60     7842.49    453.27 o 
   2  15   0     3952.60     4027.92    282.87 o 
   3  15   0     8588.99     8715.89    312.08 o 
   4  15   0     6377.58     6773.78    358.08 o 
   5  15   0      482.96      378.82    106.10 o 
   6  15   0     4167.55     3830.91    514.93 o 
   7  15   0      527.40      304.07    173.27 o 
   8  15   0      783.56      561.06    192.42 o 
   0  16   0    25590.38    25125.30   1125.80 o 
   1  16   0        1.10      -19.46     76.26 o 
   2  16   0      325.09      325.61    102.62 o 
   3  16   0     1925.37     1907.86    181.93 o 
   4  16   0     1499.90     1236.31    175.82 o 
   5  16   0     4096.70     4376.09    258.59 o 
   6  16   0     4150.00     4367.15    333.40 o 
   7  16   0      491.28      539.30    159.91 o 
   1  17   0     1631.24     1628.55    191.75 o 
   2  17   0       61.59       15.17    116.09 o 
   3  17   0     1024.19      845.39    146.08 o 
   4  17   0    11987.95    13242.92    440.74 o 
   5  17   0     2509.91     2556.53    270.86 o 
   6  17   0      881.78     1123.47    271.13 o 
   0  18   0     7820.06     8196.34    471.54 o 
   1  18   0     4300.05     4530.16    297.60 o 
   2  18   0     4490.64     4959.78    279.49 o 
   3  18   0      272.36      455.63    132.48 o 
   4  18   0     2983.73     3087.54    242.62 o 
   5  18   0        6.35       -0.20    141.14 o 
   1  19   0      876.44      829.73    184.98 o 
   2  19   0     1323.44     1576.89    233.75 o 
   3  19   0     7879.54     6070.02    681.99 o 
 -11   0   1      254.51      220.12    242.67 o 
  -9   0   1    56942.88    52352.93   5442.10 o 
  -7   0   1    24848.50    26235.92    863.89 o 
  -5   0   1      610.02      566.97     64.40 o 
  -3   0   1   154023.91   150260.09   2544.68 o 
  -1   0   1    28544.51    31374.03   1865.58 o 
   1   0   1      544.23     1565.93     51.87 o 
   3   0   1     4054.81     3219.59    126.64 o 
   5   0   1    87475.07    87874.10   1550.58 o 
   7   0   1       36.89       61.20     73.28 o 
   9   0   1    40226.60    36808.90   1892.58 o 
  11   0   1    12235.29    10867.22   1977.86 o 
 -11   1   1      843.97      489.69    339.89 o 
 -10   1   1     5517.15     4855.51    496.48 o 
  -9   1   1     4424.76     4615.35    360.72 o 
  -8   1   1      154.62      162.00     71.53 o 
  -7   1   1     8001.08     8337.10    243.53 o 
  -6   1   1    21273.22    20504.90    346.62 o 
  -5   1   1    30217.16    30948.94    418.33 o 
  -4   1   1       82.48       21.83     21.40 o 
  -3   1   1    12390.69    12413.91    217.33 o 
  -2   1   1     1811.11     2580.87     95.90 o 
  -1   1   1     5616.96     5926.15    117.79 o 
   0   1   1    18342.45    24989.99    440.11 o 
   1   1   1   152531.77   146207.69   2343.37 o 
   2   1   1    44638.59    47593.40    641.51 o 
   3   1   1     1076.97     1008.10     43.91 o 
   4   1   1     9110.41     9927.46    188.53 o 
   5   1   1    21455.68    21696.16    312.90 o 
   6   1   1     2341.37     2591.82     87.86 o 
   7   1   1     6965.21     6879.15    214.75 o 
   8   1   1    18578.75    18953.48    539.73 o 
   9   1   1    11412.14    10511.05    606.62 o 
  10   1   1       13.32     -105.88    105.88 o 
  11   1   1     1446.08     1624.97    317.23 o 
 -11   2   1        5.16       14.54    197.92 o 
 -10   2   1     8345.06     9174.73    826.81 o 
  -9   2   1     6205.07     6378.76    402.45 o 
  -8   2   1     3802.65     3886.79    352.09 o 
  -7   2   1     2380.85     2339.10    229.00 o 
  -6   2   1     8691.15     8754.66    194.18 o 
  -5   2   1     1501.42     1417.84     74.79 o 
  -4   2   1     9696.86    10806.74    198.35 o 
  -3   2   1     9577.97     9219.53    180.81 o 
  -2   2   1    81568.73    81729.23   1155.74 o 
  -1   2   1     3025.96     2750.80     60.38 o 
   0   2   1    10870.58    10070.15    192.21 o 
   1   2   1       21.74      135.12     24.74 o 
   2   2   1     5279.79     5113.64     86.42 o 
   3   2   1        1.97       11.32     19.33 o 
   4   2   1   122786.91   121410.59   1434.99 o 
   5   2   1     9491.79     9483.61    154.35 o 
   6   2   1     5979.11     6472.58    146.75 o 
   7   2   1      230.62      249.11     64.20 o 
   8   2   1    10766.71    10695.09    382.15 o 
   9   2   1     4342.80     4228.84    297.56 o 
  10   2   1      236.59      284.44    170.65 o 
  11   2   1     2447.41     1668.90    325.49 o 
 -11   3   1       23.80      -12.35    193.55 o 
 -10   3   1     9304.10     9901.54    760.52 o 
  -9   3   1       76.64       31.48     88.20 o 
  -8   3   1       83.67      100.95     89.40 o 
  -7   3   1     3106.46     3453.15    218.50 o 
  -6   3   1    59543.41    60496.71    941.61 o 
  -5   3   1     1183.33     1413.24     68.53 o 
  -4   3   1     5403.69     5844.12    138.53 o 
  -3   3   1       92.64       54.91     18.23 o 
  -2   3   1      245.79      298.73     48.09 o 
  -1   3   1       34.90       96.38     22.53 o 
   0   3   1    69575.80    71920.85   1096.86 o 
   1   3   1     1808.57     1991.03     88.20 o 
   2   3   1    51287.23    51944.81    638.39 o 
   3   3   1     6383.92     7189.45    133.82 o 
   4   3   1     3605.85     3765.68     96.90 o 
   5   3   1      107.84      124.45     29.85 o 
   6   3   1     6243.48     6270.73    219.13 o 
   7   3   1     1097.53     1455.23    138.95 o 
   8   3   1    36979.01    39669.21    984.47 o 
   9   3   1      444.54      347.81    112.90 o 
  10   3   1      305.74      181.49    190.26 o 
  11   3   1      734.12      646.38    332.56 o 
 -11   4   1     1054.94     1394.43    416.66 o 
 -10   4   1     5169.04     5058.79    405.42 o 
  -9   4   1    13580.24    13856.63    546.38 o 
  -8   4   1     1336.16     1239.06    171.00 o 
  -7   4   1     1092.85     1156.04    101.91 o 
  -6   4   1     5105.66     5371.86    162.66 o 
  -5   4   1      299.34      251.61     39.68 o 
  -4   4   1      877.19      975.41    113.64 o 
  -3   4   1    20452.53    20492.91    429.37 o 
  -2   4   1    50017.06    49338.23    615.01 o 
  -1   4   1    14112.52    15112.56    241.88 o 
   0   4   1    29963.82    32642.54    474.33 o 
   1   4   1     5865.38     6785.77    136.13 o 
   2   4   1     2359.38     1962.45     61.96 o 
   3   4   1       22.32       55.74     62.75 o 
   4   4   1    47501.54    47964.47    985.21 o 
   5   4   1    32662.88    32675.30    510.45 o 
   6   4   1     6218.21     6130.49    228.76 o 
   7   4   1     1423.88     1365.01    129.75 o 
   8   4   1     1272.84     1608.66    167.89 o 
   9   4   1     5321.20     5254.53    385.15 o 
  10   4   1      296.09      302.49    142.78 o 
  11   4   1     5860.38     6648.46    775.33 o 
 -11   5   1      757.01      639.40    226.64 o 
 -10   5   1     1135.47      686.21    176.39 o 
  -9   5   1     3293.85     2818.82    430.09 o 
  -8   5   1     3100.56     3210.31    207.14 o 
  -7   5   1    10009.03    10163.28    286.08 o 
  -6   5   1     3996.37     3822.66    162.73 o 
  -5   5   1    39391.59    40015.16    664.61 o 
  -4   5   1     1281.33     1250.44    136.01 o 
  -3   5   1    35114.27    35999.65    520.15 o 
  -2   5   1      148.41      106.52     22.15 o 
  -1   5   1     3376.07     3032.22     88.94 o 
   0   5   1       27.85       13.26     21.97 o 
   1   5   1    61780.60    61106.36    762.86 o 
   2   5   1     7132.65     7537.03    164.53 o 
   3   5   1     5729.79     5923.91    164.87 o 
   4   5   1      597.59      569.26     86.77 o 
   5   5   1     3724.44     3400.20    333.87 o 
   6   5   1      435.71      369.93     78.50 o 
   7   5   1    10603.92    10497.76    345.88 o 
   8   5   1     2212.47     1784.97    178.29 o 
   9   5   1    10342.28    10381.95    532.17 o 
  10   5   1      499.32      516.25    180.33 o 
  11   5   1     2223.02     2524.01    807.11 o 
 -11   6   1      142.12       78.08    186.60 o 
 -10   6   1     1064.04      882.29    199.13 o 
  -9   6   1    29048.73    29004.75   1025.77 o 
  -8   6   1       34.57       49.52     72.82 o 
  -7   6   1    11718.49    11889.21    323.39 o 
  -6   6   1     4662.30     4956.01    189.17 o 
  -5   6   1      393.47      382.62     67.30 o 
  -4   6   1     3470.22     3584.30    104.21 o 
  -3   6   1    55871.52    56907.86    652.64 o 
  -2   6   1    19581.66    20150.06    243.91 o 
  -1   6   1     8006.89     8258.94    140.65 o 
   0   6   1     3634.88     3833.87     96.39 o 
   1   6   1     9768.43     9814.55    166.04 o 
   2   6   1        3.82       28.21     26.38 o 
   3   6   1      123.33       74.90     33.96 o 
   4   6   1     7112.04     7037.25    205.65 o 
   5   6   1    46747.60    44945.64    988.82 o 
   6   6   1     2255.51     2724.94    246.15 o 
   7   6   1      291.33      320.09     83.54 o 
   8   6   1     2664.28     2628.71    213.80 o 
   9   6   1    22660.17    22052.50    851.88 o 
  10   6   1        8.50      199.19    140.59 o 
  11   6   1    10810.05    11192.94    719.28 o 
 -11   7   1      534.68      345.88    245.55 o 
 -10   7   1     8050.62     8957.47    719.28 o 
  -9   7   1       44.47      -19.95     78.36 o 
  -8   7   1      235.01      166.08     91.54 o 
  -7   7   1     1573.39     1537.38    129.22 o 
  -6   7   1    29440.85    30215.71    638.85 o 
  -5   7   1     6184.13     6288.81    221.70 o 
  -4   7   1      211.76       86.16     40.10 o 
  -3   7   1    11298.88    11295.01    165.91 o 
  -2   7   1     2729.84     3070.30     74.49 o 
  -1   7   1    20781.34    20762.19    321.46 o 
   0   7   1    34790.33    36073.14    450.08 o 
   1   7   1    46325.44    46608.07    605.12 o 
   2   7   1    44287.74    44892.71    582.64 o 
   3   7   1     3125.21     3055.12    156.31 o 
   4   7   1      973.67      756.16    128.18 o 
   5   7   1     3455.72     2972.18    277.25 o 
   6   7   1     2034.78     1878.84    173.08 o 
   7   7   1     2075.19     2091.18    177.94 o 
   8   7   1    16995.12    17377.58    555.87 o 
   9   7   1     3826.97     4135.70    280.82 o 
  10   7   1      951.07      726.24    196.26 o 
  11   7   1      102.45      227.98    229.93 o 
 -11   8   1      873.66     1196.32    343.53 o 
 -10   8   1    12748.24    12814.62    905.68 o 
  -9   8   1     1018.72      691.56    149.38 o 
  -8   8   1      818.80      665.78    133.61 o 
  -7   8   1     2232.09     2462.79    169.41 o 
  -6   8   1     8554.12     8826.99    292.60 o 
  -5   8   1     8344.96     9025.08    297.85 o 
  -4   8   1       53.54       33.22     43.00 o 
  -3   8   1       41.23       45.36     24.24 o 
  -2   8   1   119121.26   119750.16   1280.96 o 
  -1   8   1     1340.09     1545.01     70.62 o 
   0   8   1    11496.19    11308.05    207.14 o 
   1   8   1      272.67      195.06     40.36 o 
   2   8   1     4354.73     3930.56    102.83 o 
   3   8   1     4034.02     4286.91    172.34 o 
   4   8   1    32002.58    31493.53    761.83 o 
   5   8   1     1281.12      975.27    150.07 o 
   6   8   1     5512.51     5128.56    275.29 o 
   7   8   1     2716.20     2593.61    363.52 o 
   8   8   1     6687.92     6675.23    332.14 o 
   9   8   1     1225.66     1229.13    196.42 o 
  10   8   1       55.41      -23.74    116.19 o 
  11   8   1      457.99      211.00    212.95 o 
 -11   9   1       13.14      271.51    216.27 o 
 -10   9   1     7114.31     7029.77    707.37 o 
  -9   9   1     2410.47     2327.92    291.42 o 
  -8   9   1     1068.45      925.04    193.03 o 
  -7   9   1     8324.99     8331.96    316.57 o 
  -6   9   1    49239.18    46739.48    999.91 o 
  -5   9   1     3158.87     3033.24    207.08 o 
  -4   9   1     4250.70     4285.28    171.12 o 
  -3   9   1      522.19      485.90     55.79 o 
  -2   9   1     3564.01     3809.30    108.82 o 
  -1   9   1       87.13       50.89     31.25 o 
   0   9   1    10826.61    11248.99    215.81 o 
   1   9   1    16025.47    16478.22    261.78 o 
   2   9   1    22832.06    23064.65    332.71 o 
   3   9   1     4489.27     4806.39    148.76 o 
   4   9   1      722.74      719.24    133.83 o 
   5   9   1      267.76      228.63     83.61 o 
   6   9   1     6416.71     6351.19    327.69 o 
   7   9   1     1221.62     1228.75    256.57 o 
   8   9   1    14518.58    14911.08    527.30 o 
   9   9   1     3295.98     3398.00    274.18 o 
  10   9   1      158.09      268.98    169.21 o 
  11   9   1     1155.96      759.68    306.64 o 
 -10  10   1     2401.50     2295.63    450.89 o 
  -9  10   1    11666.89    11148.64    638.96 o 
  -8  10   1       32.53      -71.67     84.07 o 
  -7  10   1      475.13      588.37    117.39 o 
  -6  10   1      257.64      143.78     74.03 o 
  -5  10   1       23.98       34.04     63.74 o 
  -4  10   1     4207.14     4134.85    197.02 o 
  -3  10   1    32110.73    31415.37    524.71 o 
  -2  10   1    29593.39    29332.15    433.37 o 
  -1  10   1     5025.79     5269.30    143.24 o 
   0  10   1     8843.50     9173.99    260.77 o 
   1  10   1      383.45      386.09     55.45 o 
   2  10   1     8344.00     8342.11    180.14 o 
   3  10   1      222.32      272.19     56.97 o 
   4  10   1     9473.32     9879.78    265.75 o 
   5  10   1    26692.80    25253.30    694.68 o 
   6  10   1      423.46      439.73    118.81 o 
   7  10   1      295.19      250.33    109.19 o 
   8  10   1     2067.10     1816.52    325.94 o 
   9  10   1     6647.33     6626.23    374.45 o 
  10  10   1      147.46      259.02    246.92 o 
 -10  11   1      199.11      149.15    144.07 o 
  -9  11   1     1070.61      964.02    217.92 o 
  -8  11   1     2276.77     1822.62    531.45 o 
  -7  11   1     8471.33     8328.35    364.54 o 
  -6  11   1       16.66      -37.09     66.81 o 
  -5  11   1    21605.22    22910.98    514.11 o 
  -4  11   1     2559.60     2854.84    161.74 o 
  -3  11   1     7963.92     8132.58    248.28 o 
  -2  11   1     3945.68     4121.85    141.34 o 
  -1  11   1     3342.24     3147.53    143.99 o 
   0  11   1      614.55      773.24     70.33 o 
   1  11   1    48918.43    48857.61    662.63 o 
   2  11   1      138.32      153.40     53.79 o 
   3  11   1       30.07       27.75     57.07 o 
   4  11   1     1099.69     1207.72    129.00 o 
   5  11   1     9092.63     9127.89    410.40 o 
   6  11   1     1664.12     1463.37    201.55 o 
   7  11   1     3820.65     3702.99    302.13 o 
   8  11   1      103.42        6.47    101.41 o 
   9  11   1     4699.65     5402.08    589.86 o 
  10  11   1     3074.46     3454.63    374.35 o 
  -9  12   1    12986.48    12671.03    636.40 o 
  -8  12   1      640.25      661.53    185.35 o 
  -7  12   1     7443.32     7885.60    374.75 o 
  -6  12   1     2698.35     2883.37    240.06 o 
  -5  12   1     1898.24     2134.71    157.83 o 
  -4  12   1     2678.04     3293.88    185.81 o 
  -3  12   1    14974.71    14693.41    363.01 o 
  -2  12   1    19180.06    19829.19    360.98 o 
  -1  12   1     1183.33     1191.87    113.90 o 
   0  12   1      923.34     1131.05     85.11 o 
   1  12   1      617.59      904.68    125.17 o 
   2  12   1      622.56      445.41     87.35 o 
   3  12   1     2472.68     2634.45    156.76 o 
   4  12   1     9992.51    10770.76    316.54 o 
   5  12   1    19033.82    19517.81    668.26 o 
   6  12   1     6251.08     6390.94    378.85 o 
   7  12   1     1584.04     1399.24    341.85 o 
   8  12   1     1372.62     1255.18    213.91 o 
   9  12   1     8542.90     9145.03    531.03 o 
  -9  13   1      228.82      126.62    152.54 o 
  -8  13   1       39.45      -24.04     94.26 o 
  -7  13   1      575.19      272.99    133.60 o 
  -6  13   1    22616.51    23131.22   1064.22 o 
  -5  13   1      579.95      471.12    128.27 o 
  -4  13   1      198.36      159.88     77.91 o 
  -3  13   1     4639.37     4886.54    223.26 o 
  -2  13   1       12.11       60.97     51.46 o 
  -1  13   1     6419.14     6439.46    263.05 o 
   0  13   1     8641.01     8303.78    229.28 o 
   1  13   1     3037.13     2540.44    138.73 o 
   2  13   1    22464.01    23336.06    453.80 o 
   3  13   1     3280.44     3542.60    194.44 o 
   4  13   1        2.41      -58.21     58.21 o 
   5  13   1      553.64      413.12    131.70 o 
   6  13   1     2503.48     2083.12    346.83 o 
   7  13   1       99.26       63.81    112.41 o 
   8  13   1    12089.87    12751.97    642.83 o 
   9  13   1      106.39      143.64    143.57 o 
  -8  14   1     1824.71     1956.83    321.58 o 
  -7  14   1      910.22      881.86    167.12 o 
  -6  14   1     2387.22     2629.39    249.15 o 
  -5  14   1     1574.43     1564.70    200.10 o 
  -4  14   1      198.50      243.38     93.97 o 
  -3  14   1     5246.28     5553.87    247.05 o 
  -2  14   1    24057.56    23809.09    521.85 o 
  -1  14   1     3266.42     3441.45    146.91 o 
   0  14   1     3680.76     3520.29    154.87 o 
   1  14   1      663.05      711.46     92.93 o 
   2  14   1     5264.57     5052.20    314.39 o 
   3  14   1     1956.55     1939.57    239.86 o 
   4  14   1    13869.87    15284.23    566.69 o 
   5  14   1      414.12      281.29    105.28 o 
   6  14   1      345.04      437.76    144.02 o 
   7  14   1     4116.96     3881.57    381.50 o 
   8  14   1     1577.39     1594.98    279.41 o 
  -8  15   1     1826.04     1975.04    249.74 o 
  -7  15   1     6795.38     7346.40    412.69 o 
  -6  15   1     6486.35     7189.87    395.93 o 
  -5  15   1     5135.34     5324.02    435.08 o 
  -4  15   1      693.26      514.47    115.16 o 
  -3  15   1      473.45      512.83    109.05 o 
  -2  15   1      194.26      147.75     88.60 o 
  -1  15   1      104.71       91.34     70.73 o 
   0  15   1      148.69      162.07     76.38 o 
   1  15   1    13687.65    13614.02    403.88 o 
   2  15   1     1904.51     1853.85    202.12 o 
   3  15   1     2631.05     2540.67    189.00 o 
   4  15   1     1869.87     2029.21    245.23 o 
   5  15   1     1664.15     1537.35    315.43 o 
   6  15   1     2279.06     2786.89    337.98 o 
   7  15   1      913.69      976.42    307.03 o 
   8  15   1     6097.84     6375.47    635.83 o 
  -7  16   1     1468.52     1741.67    239.10 o 
  -6  16   1      208.34      261.26    129.49 o 
  -5  16   1       26.57       -2.53     99.81 o 
  -4  16   1     3888.29     3216.89    357.79 o 
  -3  16   1    11404.43    11908.35    421.56 o 
  -2  16   1      627.96      367.46     99.45 o 
  -1  16   1     4243.99     4177.83    207.05 o 
   0  16   1     4033.89     3987.19    220.16 o 
   1  16   1       64.47       74.62     71.36 o 
   2  16   1     2067.12     2279.21    181.44 o 
   3  16   1       11.13      -35.31     72.60 o 
   4  16   1      821.12      918.74    177.57 o 
   5  16   1    10387.72    10727.05    490.44 o 
   6  16   1     1786.80     1526.48    273.74 o 
   7  16   1       49.99       -6.84    125.41 o 
  -6  17   1     2074.36     2106.62    389.57 o 
  -5  17   1     6493.56     5862.98    349.62 o 
  -4  17   1     1421.68     1669.78    242.83 o 
  -3  17   1     3314.40     3460.55    231.70 o 
  -2  17   1     1098.36     1189.23    160.67 o 
  -1  17   1     1325.72     1374.75    186.19 o 
   0  17   1      926.30     1169.19    205.24 o 
   1  17   1    15262.30    15277.20    435.28 o 
   2  17   1     3067.52     2999.15    208.55 o 
   3  17   1      379.97      314.31    111.09 o 
   4  17   1     1267.79     1439.78    173.27 o 
   5  17   1     2729.98     3179.33    300.68 o 
   6  17   1      320.25      152.41    140.07 o 
  -5  18   1     1066.72     1421.57    370.86 o 
  -4  18   1     1413.30     1245.90    222.32 o 
  -3  18   1     1855.87     2130.26    206.46 o 
  -2  18   1     9620.20     9408.22    511.97 o 
  -1  18   1       59.71      156.30    120.86 o 
   0  18   1      597.13      446.27    120.56 o 
   1  18   1       46.34       -8.31    120.36 o 
   2  18   1       49.39      -69.93     90.09 o 
   3  18   1      844.53      624.35    192.85 o 
   4  18   1     3308.53     3476.27    357.67 o 
  -3  19   1      992.17     1151.80    244.43 o 
  -2  19   1       13.99     -199.67    200.41 o 
  -1  19   1     2890.99     3027.05    394.06 o 
   0  19   1     1677.60     1923.88    294.29 o 
   1  19   1      273.89      420.56    238.62 o 
   2  19   1     5943.17     6302.54    367.81 o 
   3  19   1     4406.55     3811.63    412.44 o 
 -12   0   2    16648.37    14025.38    815.31 o 
 -10   0   2      641.84      452.74    309.18 o 
  -8   0   2     3356.06     3705.26    504.23 o 
  -6   0   2     6663.41     7052.74    245.17 o 
  -4   0   2   117197.68   116837.25   1840.43 o 
  -2   0   2     9017.02     8628.68    251.72 o 
   0   0   2    22401.42    27639.41    747.78 o 
   2   0   2    64297.04    58892.63    940.43 o 
   4   0   2       15.24       46.20     28.43 o 
   6   0   2    21521.41    21672.41    529.35 o 
   8   0   2     1598.94     1948.25    389.26 o 
  10   0   2    12343.99    12358.37    994.74 o 
 -12   1   2     6996.01     6609.14    639.34 o 
 -11   1   2      127.33      116.65    126.19 o 
 -10   1   2       31.63      127.37    111.34 o 
  -9   1   2     7551.13     6735.91    352.17 o 
  -8   1   2    42526.52    41773.10    864.28 o 
  -7   1   2     3174.84     3503.32    162.16 o 
  -6   1   2     9558.98     9821.23    306.96 o 
  -5   1   2     3392.74     3648.77     99.11 o 
  -4   1   2    12703.44    13734.47    211.69 o 
  -3   1   2     1010.19      913.21     50.13 o 
  -2   1   2    46332.52    44131.96    711.41 o 
  -1   1   2    52648.22    50362.14    745.49 o 
   0   1   2    39013.20    37055.79    657.99 o 
   1   1   2      397.13      204.01     19.83 o 
   2   1   2       45.16       24.91     16.20 o 
   3   1   2     1067.30     1424.73     68.54 o 
   4   1   2      274.90      282.05     31.97 o 
   5   1   2     9416.44     9078.43    156.93 o 
   6   1   2    27699.53    27758.40    390.41 o 
   7   1   2     4548.92     4541.17    206.74 o 
   8   1   2      188.62       88.16     78.61 o 
   9   1   2     3284.38     3253.73    366.63 o 
  10   1   2    13758.49    14056.49    842.07 o 
  11   1   2      801.90      707.19    239.98 o 
 -12   2   2     3207.10     3448.83    292.90 o 
 -11   2   2     8301.34     7485.51    606.55 o 
 -10   2   2      175.09      190.47     98.32 o 
  -9   2   2     9957.97     9199.02    448.18 o 
  -8   2   2      383.72      358.75     87.21 o 
  -7   2   2       80.34       44.30     42.87 o 
  -6   2   2      183.49      146.29     39.75 o 
  -5   2   2    50354.86    49384.39    675.45 o 
  -4   2   2    43241.91    45253.36    612.16 o 
  -3   2   2      860.62      684.84     49.43 o 
  -2   2   2      358.71      478.84     30.02 o 
  -1   2   2       15.79       -7.82     16.89 o 
   0   2   2     2755.02     2220.16     66.12 o 
   1   2   2    11167.71     9643.85    210.09 o 
   2   2   2     3250.90     3183.59     71.76 o 
   3   2   2    53563.82    52344.00    624.71 o 
   4   2   2     2655.01     2791.78     76.55 o 
   5   2   2      813.44      892.25     47.47 o 
   6   2   2     2254.53     2503.73     93.57 o 
   7   2   2    12412.41    13300.73    345.14 o 
   8   2   2     1234.34     1703.25    170.38 o 
   9   2   2    28551.10    28062.55   1241.67 o 
  10   2   2     1906.03     2080.91    332.82 o 
  11   2   2      404.91      403.03    287.95 o 
 -11   3   2     1304.73     1067.98    248.57 o 
 -10   3   2      122.58      127.68     93.91 o 
  -9   3   2    21381.30    19816.08    548.09 o 
  -8   3   2      318.56      281.64     81.46 o 
  -7   3   2    10697.29    10527.70    254.76 o 
  -6   3   2      244.25      347.66     52.24 o 
  -5   3   2    13777.34    13159.66    238.19 o 
  -4   3   2      141.98      162.93     51.05 o 
  -3   3   2     1686.35     1864.10     53.43 o 
  -2   3   2      125.09       90.07     20.49 o 
  -1   3   2    41337.43    40612.60    483.41 o 
   0   3   2     1154.34      584.03     39.25 o 
   1   3   2       33.41      -22.96     22.96 o 
   2   3   2     2814.69     2356.59     75.56 o 
   3   3   2    14428.69    14548.63    212.21 o 
   4   3   2     2293.95     2517.63     78.02 o 
   5   3   2    36799.84    36947.31    502.49 o 
   6   3   2      279.52      253.13     55.25 o 
   7   3   2     7556.63     7926.84    328.79 o 
   8   3   2      747.37      712.20    128.22 o 
   9   3   2     9579.57     9181.88    390.73 o 
  10   3   2      244.81      121.28    143.85 o 
  11   3   2     2146.38     2170.27    615.14 o 
 -11   4   2     7815.01     8135.91    682.58 o 
 -10   4   2       63.86       90.93     97.21 o 
  -9   4   2     9778.09     9712.88    380.27 o 
  -8   4   2      922.76      715.86    117.39 o 
  -7   4   2       40.46       67.71     51.69 o 
  -6   4   2     2396.10     2287.77    111.97 o 
  -5   4   2    28173.81    27523.88    375.60 o 
  -4   4   2    40933.13    42440.30    533.56 o 
  -3   4   2        8.88       17.94     17.83 o 
  -2   4   2     9075.64     9406.73    138.29 o 
  -1   4   2    14106.81    13414.06    183.79 o 
   0   4   2       19.80       22.32     22.71 o 
   1   4   2       91.88      108.40     29.43 o 
   2   4   2    12477.05    11993.46    211.11 o 
   3   4   2    49889.96    49916.52    734.48 o 
   4   4   2     4151.20     3988.79    109.95 o 
   5   4   2     1152.28     1204.42     61.26 o 
   6   4   2     1332.01     1432.11    116.44 o 
   7   4   2    10441.39    10989.89    331.15 o 
   8   4   2     2931.49     3147.01    251.81 o 
   9   4   2    20911.30    21894.95    838.45 o 
  10   4   2     3796.04     3735.28    632.29 o 
  11   4   2        7.49     -224.47    275.02 o 
 -11   5   2        1.76       38.06    174.70 o 
 -10   5   2       47.64       98.73     98.78 o 
  -9   5   2      270.43      196.54     95.90 o 
  -8   5   2    35869.47    37636.89    739.63 o 
  -7   5   2     2035.57     1849.27    169.41 o 
  -6   5   2     9398.67     9443.78    234.09 o 
  -5   5   2     3702.14     4280.11    122.50 o 
  -4   5   2      327.33      415.29     56.50 o 
  -3   5   2      840.75      848.86     44.70 o 
  -2   5   2    32801.19    31004.55    363.04 o 
  -1   5   2     5269.73     5100.88    101.28 o 
   0   5   2    42354.57    43447.88    543.38 o 
   1   5   2       15.13       46.61     28.11 o 
   2   5   2     6768.47     6999.18    187.67 o 
   3   5   2     1612.99     1733.95     84.13 o 
   4   5   2     1682.03     1624.37    126.33 o 
   5   5   2     3486.23     3744.04    194.02 o 
   6   5   2    53225.48    52046.75   1125.92 o 
   7   5   2       81.26       16.66     59.78 o 
   8   5   2       31.43       86.75     71.31 o 
   9   5   2        1.46       15.31    101.05 o 
  10   5   2    13449.13    14308.43    677.00 o 
 -11   6   2      748.62      863.33    311.72 o 
 -10   6   2       50.32      123.87    117.08 o 
  -9   6   2      557.41      673.25    131.12 o 
  -8   6   2     3186.03     3139.93    185.00 o 
  -7   6   2     1235.28     1201.62    142.62 o 
  -6   6   2     6241.19     6486.17    216.34 o 
  -5   6   2    10190.73     9928.31    244.98 o 
  -4   6   2    47303.20    45524.07    612.30 o 
  -3   6   2      110.34      154.34     24.67 o 
  -2   6   2    24683.27    25355.99    314.45 o 
  -1   6   2      215.32      252.36     32.49 o 
   0   6   2    36657.18    39696.96    511.65 o 
   1   6   2    11539.97    11737.51    191.21 o 
   2   6   2   103421.87    99945.71   1292.46 o 
   3   6   2    15197.34    14970.25    245.72 o 
   4   6   2      214.10      310.10     73.09 o 
   5   6   2        9.32       20.78     54.28 o 
   6   6   2     7364.96     7117.68    303.17 o 
   7   6   2      599.21      538.82    110.48 o 
   8   6   2      101.75      160.71     84.95 o 
   9   6   2      699.91      612.71    167.10 o 
  10   6   2    15500.01    15909.80    731.37 o 
 -11   7   2     1872.71     2110.79    428.64 o 
 -10   7   2      312.96      287.06    203.04 o 
  -9   7   2     9533.20     8804.76    550.92 o 
  -8   7   2    15216.53    16049.54    441.96 o 
  -7   7   2     4432.12     4479.36    197.57 o 
  -6   7   2     3734.94     4046.27    179.82 o 
  -5   7   2     5133.43     5702.12    301.48 o 
  -4   7   2     6213.94     5800.17    160.56 o 
  -3   7   2     2726.39     2857.29     74.87 o 
  -2   7   2    17771.07    17125.49    225.86 o 
  -1   7   2    93720.19    91818.66   1018.91 o 
   0   7   2     2742.22     2778.38     83.90 o 
   1   7   2      566.32      642.27     60.08 o 
   2   7   2     1832.76     1947.68     94.90 o 
   3   7   2     3766.19     3750.02    105.24 o 
   4   7   2     4486.07     4381.42    215.84 o 
   5   7   2    13157.18    13974.61    482.49 o 
   6   7   2    27457.81    28209.72    725.71 o 
   7   7   2    13814.47    14631.46    482.24 o 
   8   7   2     2856.93     2494.96    263.25 o 
   9   7   2     4288.22     4252.29    287.77 o 
  10   7   2     8653.44     8876.19    784.85 o 
  11   7   2     1400.79     1129.56    325.58 o 
 -11   8   2    10757.02    10825.63    857.08 o 
 -10   8   2       42.07       51.33    186.99 o 
  -9   8   2    13708.85    13633.39    476.98 o 
  -8   8   2      468.15      332.36    101.37 o 
  -7   8   2       22.47       12.47     58.62 o 
  -6   8   2      151.58      155.08     67.56 o 
  -5   8   2    43663.24    43774.99    853.59 o 
  -4   8   2     1140.52     1300.14    122.79 o 
  -3   8   2     3361.91     3071.91     88.49 o 
  -2   8   2       81.11      104.52     28.64 o 
  -1   8   2       50.30       15.84     28.96 o 
   0   8   2    11467.21    12169.72    220.52 o 
   1   8   2     2177.12     2112.06     80.08 o 
   2   8   2     1861.60     1866.56     82.20 o 
   3   8   2    33325.12    33579.93    531.69 o 
   4   8   2     8767.92     8751.41    324.82 o 
   5   8   2     1028.35      943.37    127.35 o 
   6   8   2       12.51      -23.58     62.26 o 
   7   8   2    12573.61    12035.69    476.41 o 
   8   8   2      169.77      160.71     92.26 o 
   9   8   2    19731.22    21300.99    894.85 o 
  10   8   2        0.29       32.20    130.16 o 
  11   8   2      255.03      356.03    232.47 o 
 -11   9   2      810.26      820.19    328.90 o 
 -10   9   2     1471.19     1808.83    406.78 o 
  -9   9   2    10238.64    10458.43    432.54 o 
  -8   9   2     5275.25     5512.56    299.14 o 
  -7   9   2     4021.00     4033.79    249.55 o 
  -6   9   2        7.73      -16.39     61.63 o 
  -5   9   2     1378.66     1550.53    118.58 o 
  -4   9   2     1257.04     1654.10    117.91 o 
  -3   9   2     1235.80     1144.34     79.11 o 
  -2   9   2     5853.85     5735.93    121.43 o 
  -1   9   2    40353.29    37412.28    558.35 o 
   0   9   2     9806.44     9638.12    232.93 o 
   1   9   2     1645.70     1809.98     82.61 o 
   2   9   2      871.95      983.63     75.26 o 
   3   9   2    21808.83    22071.34    493.52 o 
   4   9   2     1898.33     1781.53    168.18 o 
   5   9   2     9791.89     9695.16    368.48 o 
   6   9   2     3489.45     3788.98    430.14 o 
   7   9   2     1044.01      904.17    155.69 o 
   8   9   2     1025.90      578.50    137.58 o 
   9   9   2     3987.10     3727.85    289.58 o 
  10   9   2     1565.47     1864.41    302.32 o 
  11   9   2     1316.35     1548.25    403.46 o 
 -10  10   2       92.10      141.58    138.94 o 
  -9  10   2     2183.55     2887.70    250.02 o 
  -8  10   2     1009.96     1028.61    243.23 o 
  -7  10   2      594.10      664.64    190.05 o 
  -6  10   2     7399.76     7789.33    438.46 o 
  -5  10   2    10398.46    10390.59    339.03 o 
  -4  10   2    20287.00    20497.76    437.72 o 
  -3  10   2      815.84      894.95     92.55 o 
  -2  10   2      954.90     1141.74     71.10 o 
  -1  10   2     6515.49     7321.21    336.37 o 
   0  10   2     1248.06     1493.86     83.62 o 
   1  10   2      370.20      384.96     52.29 o 
   2  10   2    32222.57    32606.30    506.60 o 
   3  10   2     2754.65     2924.17    179.20 o 
   4  10   2      819.13      705.88    136.59 o 
   5  10   2     2292.38     2284.14    274.88 o 
   6  10   2     8448.02     8713.31    402.68 o 
   7  10   2     9806.35     9315.65    484.22 o 
   8  10   2     1343.66     1471.70    232.49 o 
   9  10   2     5339.78     5102.17    338.89 o 
  10  10   2     6407.76     6730.54    708.54 o 
 -10  11   2      175.32      216.76    125.45 o 
  -9  11   2      179.39      260.00    124.31 o 
  -8  11   2    20749.06    20844.57    652.23 o 
  -7  11   2      363.31      384.40    136.22 o 
  -6  11   2     3387.11     3880.02    545.60 o 
  -5  11   2      375.64      369.31     89.77 o 
  -4  11   2     1578.12     1830.98    133.85 o 
  -3  11   2     2089.21     2353.08    147.05 o 
  -2  11   2    20068.64    19685.46    326.13 o 
  -1  11   2        1.48       41.96     42.02 o 
   0  11   2     9524.76    10281.66    288.45 o 
   1  11   2     3685.47     3645.81    149.07 o 
   2  11   2      940.79     1165.95    108.18 o 
   3  11   2     2512.29     2312.07    142.16 o 
   4  11   2     2673.65     2780.59    167.77 o 
   5  11   2      858.25      883.40    228.32 o 
   6  11   2    27185.25    28379.37    871.44 o 
   7  11   2     3682.67     3138.92    433.39 o 
   8  11   2      131.80      116.52    109.83 o 
   9  11   2     1128.44     1240.71    198.67 o 
  10  11   2    11958.41    11720.26   1065.15 o 
  -9  12   2      680.44      494.95    144.29 o 
  -8  12   2      750.00      941.57    167.26 o 
  -7  12   2      898.26      926.62    271.04 o 
  -6  12   2      185.67      109.21     94.09 o 
  -5  12   2    11118.83    11031.57    351.67 o 
  -4  12   2    17134.93    18506.72    476.08 o 
  -3  12   2     2520.64     2754.26    169.64 o 
  -2  12   2     6434.27     6534.55    170.03 o 
  -1  12   2      142.44      110.66     51.44 o 
   0  12   2     7722.44     7612.87    265.45 o 
   1  12   2     4160.87     3893.58    243.01 o 
   2  12   2    20065.49    21273.03    414.95 o 
   3  12   2    18625.95    20053.18    648.19 o 
   4  12   2        6.36      -35.71     72.61 o 
   5  12   2     1230.28     1200.98    328.30 o 
   6  12   2     4404.83     4015.24    311.86 o 
   7  12   2     1397.75     1170.91    287.81 o 
   8  12   2      163.65      124.37    112.90 o 
   9  12   2     2386.20     2957.75    345.04 o 
  -9  13   2     6620.39     7050.13    590.57 o 
  -8  13   2     3923.43     3807.88    306.31 o 
  -7  13   2     3366.12     3310.85    272.23 o 
  -6  13   2     2258.16     2098.09    220.88 o 
  -5  13   2     3618.26     3747.80    220.34 o 
  -4  13   2     1257.55     1296.64    141.41 o 
  -3  13   2      693.00      697.51    108.73 o 
  -2  13   2      230.79      265.17     67.28 o 
  -1  13   2    30693.35    30419.75    501.08 o 
   0  13   2        4.11       13.35     45.25 o 
   1  13   2      302.26      201.69     65.08 o 
   2  13   2     1272.58     1687.24    120.42 o 
   3  13   2     3884.35     4043.52    206.46 o 
   4  13   2      920.95      936.89    134.71 o 
   5  13   2    11363.36    11071.29    490.60 o 
   6  13   2     2980.24     3021.75    293.41 o 
   7  13   2     5237.35     5017.35    369.84 o 
   8  13   2     3174.80     3341.60    325.94 o 
   9  13   2     4414.75     5136.46    450.32 o 
  -8  14   2      202.29      242.61    128.57 o 
  -7  14   2      145.31      174.33    114.06 o 
  -6  14   2     3324.32     3767.37    316.06 o 
  -5  14   2    17248.58    17419.79    490.64 o 
  -4  14   2      597.78      631.56    115.89 o 
  -3  14   2       37.73      157.81     81.05 o 
  -2  14   2     2023.23     1996.88    252.35 o 
  -1  14   2      174.38      169.82     60.13 o 
   0  14   2     3392.47     3432.25    213.99 o 
   1  14   2      622.16      618.60    106.03 o 
   2  14   2      440.45      387.25     95.44 o 
   3  14   2    11432.69    12530.96    506.32 o 
   4  14   2     4320.86     4471.54    285.18 o 
   5  14   2        1.39     -129.79    129.79 o 
   6  14   2     2343.49     2216.46    390.59 o 
   7  14   2     8193.04     8407.92    470.86 o 
   8  14   2      195.17      284.90    150.50 o 
  -8  15   2     5409.48     5461.72    455.20 o 
  -7  15   2      549.33      615.70    161.01 o 
  -6  15   2       86.08      180.01    116.09 o 
  -5  15   2     2561.77     2323.18    272.60 o 
  -4  15   2       62.52      -22.10     79.61 o 
  -3  15   2     2698.04     3029.73    396.78 o 
  -2  15   2     9258.10     9458.31    609.15 o 
  -1  15   2    10413.13    10546.32    412.34 o 
   0  15   2     5075.87     5257.82    213.06 o 
   1  15   2     2714.07     2701.92    162.59 o 
   2  15   2     3152.58     3171.95    256.30 o 
   3  15   2     3623.65     3932.24    223.91 o 
   4  15   2      611.93      464.30    124.18 o 
   5  15   2     2725.71     2128.70    605.95 o 
   6  15   2     2399.39     2625.95    323.30 o 
   7  15   2       21.42     -106.61    106.61 o 
   8  15   2     1141.02     1211.94    367.93 o 
  -7  16   2     2608.88     2463.32    277.92 o 
  -6  16   2     2003.94     2114.45    249.38 o 
  -5  16   2      584.15      553.87    131.93 o 
  -4  16   2    11191.85    11696.33    401.66 o 
  -3  16   2     1575.66     1366.14    158.53 o 
  -2  16   2      312.52      178.90     95.59 o 
  -1  16   2       77.66       16.63     89.80 o 
   0  16   2      279.37      299.02     89.00 o 
   1  16   2     1280.22     1165.94    125.27 o 
   2  16   2    12212.35    12919.75    794.97 o 
   3  16   2      150.05      156.60     92.04 o 
   4  16   2      732.42      662.40    143.90 o 
   5  16   2     3384.92     3035.24    495.54 o 
   6  16   2     4117.52     3565.09    381.93 o 
   7  16   2     1901.33     1849.55    303.72 o 
  -6  17   2     2500.03     3142.60    376.19 o 
  -5  17   2        1.65        7.05    110.92 o 
  -4  17   2      607.97      814.79    147.55 o 
  -3  17   2     2762.28     2845.03    219.91 o 
  -2  17   2     5085.73     5230.11    266.61 o 
  -1  17   2     2152.71     2349.57    221.65 o 
   0  17   2     2275.70     2391.85    196.51 o 
   1  17   2     2458.51     3011.41    251.32 o 
   2  17   2       19.27       19.42     93.49 o 
   3  17   2       60.84       49.22    113.65 o 
   4  17   2     1183.72     1116.97    184.35 o 
   5  17   2      542.05      303.57    257.94 o 
   6  17   2     6007.61     6474.46    721.62 o 
  -4  18   2     2703.30     3099.00    266.06 o 
  -3  18   2     1126.03     1432.12    326.70 o 
  -2  18   2     2620.05     2840.46    435.40 o 
  -1  18   2        0.97      -64.50    105.17 o 
   0  18   2     1963.54     1927.18    250.88 o 
   1  18   2     1824.72     1878.36    245.50 o 
   2  18   2     3629.44     3833.53    250.86 o 
   3  18   2     8489.63     9393.54    376.45 o 
   4  18   2     1170.85     1581.63    287.42 o 
  -2  19   2      195.62      202.52    164.82 o 
  -1  19   2    10967.13    10879.44    465.61 o 
   0  19   2      953.42     1199.72    255.51 o 
   1  19   2        3.84      -77.86    131.38 o 
   2  19   2      673.37      636.35    171.72 o 
 -11   0   3    10487.65    10128.02    647.25 o 
  -9   0   3      410.73      372.32    150.69 o 
  -7   0   3    50382.21    49182.63   1187.99 o 
  -5   0   3     2524.17     2683.34    195.66 o 
  -3   0   3     6657.24     6758.33    176.10 o 
  -1   0   3    16213.22     9400.74    735.67 o 
   1   0   3    27477.50    26775.12    438.19 o 
   3   0   3    10382.56     9664.02    224.06 o 
   5   0   3     4691.38     4508.46    147.62 o 
   7   0   3    52004.65    49385.95   2820.39 o 
   9   0   3       21.97       52.90    186.04 o 
 -12   1   3      382.19      -28.60    197.04 o 
 -11   1   3     9748.14     9015.66    476.07 o 
 -10   1   3     6872.94     6936.33    286.08 o 
  -9   1   3       11.59       24.87     66.39 o 
  -8   1   3     5772.00     5553.28    217.89 o 
  -7   1   3     1878.16     1963.69    129.93 o 
  -6   1   3     1004.62     1052.15     74.66 o 
  -5   1   3      213.46      210.59     36.49 o 
  -4   1   3    33191.69    33025.82    486.27 o 
  -3   1   3    65692.09    64498.96    775.91 o 
  -2   1   3     1813.74     1758.55     76.78 o 
  -1   1   3     8805.97     8363.18    166.16 o 
   0   1   3     1853.61     1445.10     49.99 o 
   1   1   3    24688.42    22772.84    282.13 o 
   2   1   3      282.76      300.30     25.30 o 
   3   1   3    43822.16    42361.25    514.64 o 
   4   1   3    13530.96    13689.33    223.90 o 
   5   1   3      190.00      205.73     30.09 o 
   6   1   3      609.46      641.35     50.97 o 
   7   1   3    17923.97    18691.75    398.46 o 
   8   1   3     6145.20     5665.20    355.11 o 
   9   1   3      190.95       41.38    120.31 o 
  10   1   3     3326.93     3388.76    406.81 o 
 -12   2   3     2538.72     2539.10    260.08 o 
 -11   2   3     2888.91     2749.30    485.17 o 
 -10   2   3      136.94      132.40     80.53 o 
  -9   2   3        1.72       64.97     79.40 o 
  -8   2   3    16156.08    16330.37    499.35 o 
  -7   2   3    15358.57    15952.82    333.57 o 
  -6   2   3    14484.51    13723.49    263.12 o 
  -5   2   3     1973.38     2212.06     92.97 o 
  -4   2   3     2198.38     2092.71     89.06 o 
  -3   2   3     6692.54     7015.06    132.14 o 
  -2   2   3     7675.03     7330.51    171.74 o 
  -1   2   3     1379.18     1549.24     63.87 o 
   0   2   3   163585.39   165082.48   2285.60 o 
   1   2   3     1350.64     1471.30     49.26 o 
   2   2   3     1839.76     1922.96     67.51 o 
   3   2   3     1095.20     1274.69     48.32 o 
   4   2   3    52984.50    54179.66    693.38 o 
   5   2   3     7153.98     7557.59    139.84 o 
   6   2   3    11847.28    12325.02    247.13 o 
   7   2   3     5935.75     5885.26    217.11 o 
   8   2   3     4690.11     4863.95    261.61 o 
   9   2   3       22.18      -27.56    114.67 o 
  10   2   3     2596.70     2367.76    348.44 o 
 -12   3   3      294.99      398.82    154.81 o 
 -11   3   3       80.64       97.98     94.52 o 
 -10   3   3    21445.17    22082.93    987.64 o 
  -9   3   3      383.13      239.68     88.00 o 
  -8   3   3     9358.39     9216.70    434.76 o 
  -7   3   3       80.41       11.32     43.74 o 
  -6   3   3     3522.86     3458.40    125.92 o 
  -5   3   3     1441.90     1425.73     65.48 o 
  -4   3   3   111948.68   111250.77   1296.28 o 
  -3   3   3     8716.29     9211.32    137.42 o 
  -2   3   3     1107.85     1235.07     49.09 o 
  -1   3   3      130.20        1.55     17.84 o 
   0   3   3    69268.88    68328.82    949.92 o 
   1   3   3     2522.94     2005.41     85.42 o 
   2   3   3     2420.20     2675.93     81.71 o 
   3   3   3    12418.79    13867.46    241.45 o 
   4   3   3    64727.60    64230.94    802.75 o 
   5   3   3      946.14     1010.84     57.26 o 
   6   3   3     1435.23     1620.83    108.68 o 
   7   3   3      782.17      947.49    104.03 o 
   8   3   3    19555.60    20052.44    577.35 o 
   9   3   3       65.33      118.22     86.46 o 
  10   3   3    17268.76    18194.57    975.62 o 
 -12   4   3     2335.94     2400.94    577.57 o 
 -11   4   3     2825.29     3061.68    298.60 o 
 -10   4   3      519.01      334.06    214.23 o 
  -9   4   3      125.31       31.97     84.93 o 
  -8   4   3     5686.43     5723.52    218.22 o 
  -7   4   3    18340.63    19101.65    389.08 o 
  -6   4   3    16162.14    17416.52    351.02 o 
  -5   4   3     1243.21     1555.40     68.25 o 
  -4   4   3    14883.63    15294.13    217.34 o 
  -3   4   3       30.62       12.29     19.36 o 
  -2   4   3      962.60      922.01     41.37 o 
  -1   4   3     6091.35     6483.25    104.56 o 
   0   4   3   148318.73   135261.58   2020.49 o 
   1   4   3     2532.89     2182.29    129.59 o 
   2   4   3      653.27      650.98     46.75 o 
   3   4   3     1529.74     1569.17     74.59 o 
   4   4   3    25744.84    25822.13    365.04 o 
   5   4   3     2063.17     1882.18     82.80 o 
   6   4   3    12227.05    11907.62    346.28 o 
   7   4   3    31668.78    31411.46    837.72 o 
   8   4   3     1456.23     1363.58    135.82 o 
   9   4   3      125.81      180.49    103.51 o 
  10   4   3     2661.46     1972.62    394.46 o 
 -12   5   3      453.44      240.11    166.95 o 
 -11   5   3    11830.65    10988.46    708.25 o 
 -10   5   3     2013.67     1605.37    452.77 o 
  -9   5   3      392.98      355.93    143.35 o 
  -8   5   3     4629.40     4605.39    202.48 o 
  -7   5   3     7771.94     7722.90    253.92 o 
  -6   5   3      346.00      413.62     66.33 o 
  -5   5   3       97.66       93.54     38.30 o 
  -4   5   3     8961.29     9225.50    144.00 o 
  -3   5   3   104145.62    99759.93   1063.89 o 
  -2   5   3       28.95       67.12     33.76 o 
  -1   5   3     8279.27     8994.00    141.22 o 
   0   5   3     2142.21     2141.81     72.15 o 
   1   5   3     7722.79     6915.57    187.81 o 
   2   5   3        8.77       11.22     27.65 o 
   3   5   3   100467.08    97531.50   1375.99 o 
   4   5   3     5332.99     5202.85    159.35 o 
   5   5   3     3904.56     3624.20    261.82 o 
   6   5   3       78.65       29.17     61.67 o 
   7   5   3    17936.41    18504.03    504.82 o 
   8   5   3     3208.08     3723.49    293.45 o 
   9   5   3        0.35      102.11    110.08 o 
  10   5   3     1440.31     1728.58    323.32 o 
 -11   6   3    11771.78    11976.10    622.17 o 
 -10   6   3      502.22      574.72    262.76 o 
  -9   6   3     1686.51     1450.23    424.51 o 
  -8   6   3     3027.01     3006.70    284.41 o 
  -7   6   3    51610.11    51358.79    941.51 o 
  -6   6   3     4702.91     4683.13    187.01 o 
  -5   6   3     7349.90     7285.59    198.80 o 
  -4   6   3     1111.37     1000.66     60.39 o 
  -3   6   3       39.10       27.13     21.51 o 
  -2   6   3      657.19      539.69     43.27 o 
  -1   6   3    16527.10    16246.18    227.83 o 
   0   6   3     6713.77     6543.35    144.85 o 
   1   6   3    59466.34    59690.60    754.26 o 
   2   6   3       78.64       71.16     34.68 o 
   3   6   3      458.82      509.03     62.96 o 
   4   6   3     2792.34     2771.16     99.58 o 
   5   6   3     9507.55     8898.30    323.82 o 
   6   6   3      298.83      330.75     90.48 o 
   7   6   3    51134.84    50307.62   1142.77 o 
   8   6   3     2601.60     2743.73    221.23 o 
   9   6   3        3.68       45.99    107.39 o 
  10   6   3      308.68      360.41    152.74 o 
 -11   7   3     3307.05     3119.92    586.55 o 
 -10   7   3    15431.97    15979.16    666.23 o 
  -9   7   3        2.27      -24.18     73.89 o 
  -8   7   3     6976.31     7073.64    310.47 o 
  -7   7   3     6726.57     6477.86    265.60 o 
  -6   7   3        0.54      -21.25     46.89 o 
  -5   7   3       76.89       91.95     50.96 o 
  -4   7   3    40405.48    41128.79    633.93 o 
  -3   7   3    29538.41    31494.50    389.31 o 
  -2   7   3    10891.11    10765.71    174.76 o 
  -1   7   3     4966.25     5120.13    123.04 o 
   0   7   3     3121.40     2930.20     96.17 o 
   1   7   3    15329.35    14873.25    257.67 o 
   2   7   3     1914.95     1907.47     86.28 o 
   3   7   3    26046.23    26754.69    584.98 o 
   4   7   3    20653.83    20132.21    544.54 o 
   5   7   3        2.55       15.81     52.50 o 
   6   7   3     2294.32     1861.60    254.29 o 
   7   7   3     7067.75     7470.11    355.75 o 
   8   7   3    10127.37    10850.35    575.55 o 
   9   7   3      201.75       87.06     90.19 o 
  10   7   3     6674.62     6675.74    502.59 o 
  11   7   3     2105.69     1925.35    416.73 o 
 -11   8   3     1407.87     1611.22    267.44 o 
 -10   8   3     1705.53     1734.24    253.25 o 
  -9   8   3     1781.21     1731.92    247.90 o 
  -8   8   3     7066.48     6725.83    324.57 o 
  -7   8   3     1123.28      931.51    374.37 o 
  -6   8   3    26386.01    26531.98    601.78 o 
  -5   8   3      658.23      470.15    108.72 o 
  -4   8   3      190.22      210.73     54.36 o 
  -3   8   3      482.50      478.85     46.24 o 
  -2   8   3       67.34       36.07     26.03 o 
  -1   8   3      776.38      732.07     53.73 o 
   0   8   3    66537.58    66951.32    809.27 o 
   1   8   3      471.63      490.24     48.85 o 
   2   8   3     1037.30     1026.89     62.67 o 
   3   8   3      294.69      295.53     61.52 o 
   4   8   3    24742.94    23707.74    627.31 o 
   5   8   3     3412.78     3150.15    216.64 o 
   6   8   3    10512.60    10916.75    401.65 o 
   7   8   3       53.59       26.87     81.47 o 
   8   8   3     4352.29     4219.16    284.14 o 
   9   8   3     2133.99     2195.95    230.40 o 
  10   8   3     3422.02     3602.28    386.77 o 
  11   8   3      270.58      120.63    204.56 o 
 -11   9   3     2786.39     2342.99    304.61 o 
 -10   9   3    14629.65    15941.17    793.94 o 
  -9   9   3      912.25      932.31    228.46 o 
  -8   9   3     8212.58     7963.56    351.74 o 
  -7   9   3       15.04        1.32     70.18 o 
  -6   9   3     3749.43     3791.11    236.79 o 
  -5   9   3     3193.29     3101.48    159.09 o 
  -4   9   3    32850.39    33227.00    552.09 o 
  -3   9   3     4333.61     4696.02    140.98 o 
  -2   9   3     4241.13     4685.37    110.86 o 
  -1   9   3       65.89       56.18     34.19 o 
   0   9   3    10576.88    10699.60    221.68 o 
   1   9   3        0.25      -29.84     29.84 o 
   2   9   3     2148.04     2383.32    113.23 o 
   3   9   3    12609.56    12714.89    285.66 o 
   4   9   3     9360.36     8974.36    347.10 o 
   5   9   3     2508.75     2198.76    188.56 o 
   6   9   3        3.99      -14.52     75.11 o 
   7   9   3     1725.67     1780.89    215.55 o 
   8   9   3     9893.76     9741.50    457.00 o 
   9   9   3       15.68       91.87     92.97 o 
  10   9   3     9353.52    10226.20    807.89 o 
 -10  10   3       37.87      -31.09    124.55 o 
  -9  10   3      668.09      612.63    143.79 o 
  -8  10   3      561.78      496.77    122.81 o 
  -7  10   3    21210.09    21828.86    646.92 o 
  -6  10   3     1992.98     1834.43    298.72 o 
  -5  10   3      624.14      506.94     97.50 o 
  -4  10   3     2471.73     2472.52    147.05 o 
  -3  10   3      322.61      333.01     58.90 o 
  -2  10   3     1170.10     1427.40     82.91 o 
  -1  10   3    10376.18    10985.96    209.12 o 
   0  10   3    11050.84    10642.64    216.78 o 
   1  10   3    13222.96    13256.89    311.39 o 
   2  10   3     3303.48     3584.52    144.35 o 
   3  10   3     1338.75     1506.11    104.82 o 
   4  10   3    11253.94    11996.43    861.80 o 
   5  10   3     1090.09      894.29    218.65 o 
   6  10   3     2747.87     3067.96    262.34 o 
   7  10   3    21591.16    22326.91    743.09 o 
   8  10   3       29.16      -23.51     90.94 o 
   9  10   3     1697.36     1756.50    227.53 o 
  10  10   3       34.51       -7.22    201.83 o 
 -10  11   3        0.53      172.41    121.42 o 
  -9  11   3      116.19       78.01    100.54 o 
  -8  11   3     1005.09      690.21    212.06 o 
  -7  11   3     2524.60     3023.04    247.39 o 
  -6  11   3     3231.53     3830.77    262.98 o 
  -5  11   3        8.00      -18.53     63.65 o 
  -4  11   3        4.18        9.26     56.86 o 
  -3  11   3    41515.67    41685.41    676.46 o 
  -2  11   3     4168.71     4536.18    139.63 o 
  -1  11   3     2280.04     2378.38    104.17 o 
   0  11   3       56.20       91.78     41.82 o 
   1  11   3     5703.83     5688.48    172.04 o 
   2  11   3       83.79       92.47     51.93 o 
   3  11   3    29202.86    28810.85    624.55 o 
   4  11   3     1414.99     1341.08    163.94 o 
   5  11   3     2949.60     2884.82    301.37 o 
   6  11   3     4087.25     3701.42    299.27 o 
   7  11   3     8834.60     9073.23    445.06 o 
   8  11   3      405.08      265.12    129.46 o 
   9  11   3       73.59      168.20    120.56 o 
  10  11   3       74.12      239.03    157.23 o 
  -9  12   3     1583.75     1590.36    217.95 o 
  -8  12   3     2917.90     3137.34    393.23 o 
  -7  12   3    16247.07    16909.37    577.24 o 
  -6  12   3     8322.39     8036.28    365.84 o 
  -5  12   3     3660.70     3633.51    211.86 o 
  -4  12   3      592.28      728.58    111.57 o 
  -3  12   3      443.52      617.55     98.60 o 
  -2  12   3      618.64      626.39     74.12 o 
  -1  12   3     4322.93     4297.98    152.00 o 
   0  12   3     6657.36     6669.99    210.29 o 
   1  12   3    11064.98    11615.29    279.57 o 
   2  12   3     8652.89     8064.12    226.97 o 
   3  12   3       56.21       75.00     67.58 o 
   4  12   3      297.26      118.72     94.62 o 
   5  12   3     4047.04     4220.96    314.06 o 
   6  12   3      768.44      620.97    153.65 o 
   7  12   3    12345.62    11958.07    670.70 o 
   8  12   3     2691.76     3554.89    330.51 o 
   9  12   3      454.72      647.21    197.48 o 
  -9  13   3      182.42       67.07    120.60 o 
  -8  13   3     3290.03     3297.72    289.16 o 
  -7  13   3     1334.58     1244.56    185.86 o 
  -6  13   3      162.28      220.25    121.09 o 
  -5  13   3      354.05      286.84     96.85 o 
  -4  13   3    17475.76    17301.27    471.99 o 
  -3  13   3     3390.80     3109.03    301.99 o 
  -2  13   3     4399.29     4606.76    243.91 o 
  -1  13   3     6844.83     6877.75    218.44 o 
   0  13   3      671.43      629.51     73.59 o 
   1  13   3    12817.95    13065.51    310.12 o 
   2  13   3     1610.96     1607.45    116.19 o 
   3  13   3     7354.33     7970.09    306.58 o 
   4  13   3    17868.53    17758.65    854.91 o 
   5  13   3     2967.81     3061.26    288.16 o 
   6  13   3     3370.17     3052.26    297.23 o 
   7  13   3      909.48      595.89    204.40 o 
   8  13   3     5915.09     5783.67    456.56 o 
   9  13   3       87.83      106.62    191.38 o 
  -8  14   3     3796.53     3737.00    317.66 o 
  -7  14   3      100.36      -50.35     99.27 o 
  -6  14   3     6495.97     5811.09    348.06 o 
  -5  14   3     2021.05     2178.91    411.70 o 
  -4  14   3     1859.88     1890.58    256.93 o 
  -3  14   3      681.87      564.16    129.05 o 
  -2  14   3     2471.53     2567.86    178.95 o 
  -1  14   3     1494.52     1683.52    116.82 o 
   0  14   3    33273.21    32799.72    622.80 o 
   1  14   3     2292.15     2653.80    179.25 o 
   2  14   3      218.99      111.84     81.09 o 
   3  14   3     2447.48     2329.90    384.01 o 
   4  14   3     8333.48     8160.09    725.66 o 
   5  14   3     1937.53     1556.00    341.39 o 
   6  14   3     5459.37     5226.86    380.69 o 
   7  14   3      155.08      119.17    121.22 o 
   8  14   3     2218.35     2235.70    313.49 o 
  -7  15   3       21.64       -2.04    105.44 o 
  -6  15   3     5228.87     5012.63    335.73 o 
  -5  15   3     3188.75     2975.71    296.67 o 
  -4  15   3    11245.81    11632.43    405.89 o 
  -3  15   3     6321.13     6516.44    290.34 o 
  -2  15   3      144.30      142.49     82.31 o 
  -1  15   3      786.25      662.25    102.06 o 
   0  15   3       37.32       63.02     68.84 o 
   1  15   3        4.87      -23.00     62.50 o 
   2  15   3       42.32        4.64     70.90 o 
   3  15   3     5017.77     5086.56    459.92 o 
   4  15   3     6465.37     6562.52    417.18 o 
   5  15   3     2601.18     3003.18    309.13 o 
   6  15   3     1090.96      780.40    193.36 o 
   7  15   3     2712.41     2496.94    874.94 o 
  -7  16   3    11295.26    11900.25    525.61 o 
  -6  16   3       14.71       26.71    116.76 o 
  -5  16   3       94.19      107.19    142.43 o 
  -4  16   3     4006.15     3745.06    243.82 o 
  -3  16   3      362.27      333.40    106.99 o 
  -2  16   3     4978.52     5102.60    473.12 o 
  -1  16   3     6918.20     7250.95    452.07 o 
   0  16   3     2744.63     2616.77    208.71 o 
   1  16   3     5939.74     6205.72    245.29 o 
   2  16   3     5641.69     5970.61    337.59 o 
   3  16   3     1061.60      945.56    132.50 o 
   4  16   3     1283.64     1134.47    213.84 o 
   5  16   3      678.37      557.30    169.24 o 
   6  16   3      328.55      171.27    255.89 o 
   7  16   3     8855.71     9045.69    829.36 o 
  -6  17   3     2307.36     2569.23    346.43 o 
  -5  17   3        0.38      -94.55     97.81 o 
  -4  17   3      815.87      752.77    182.13 o 
  -3  17   3    12286.13    12605.89    423.22 o 
  -2  17   3     5686.16     5967.92    339.35 o 
  -1  17   3     1530.43     1488.46    186.47 o 
   0  17   3       45.26       55.13     77.42 o 
   1  17   3     5176.67     5065.35    436.64 o 
   2  17   3      526.16      432.44    119.48 o 
   3  17   3    10876.94    11580.81    465.69 o 
   4  17   3     1579.19     1621.56    278.53 o 
   5  17   3        0.28     -102.01    102.01 o 
  -4  18   3      385.13      333.74    128.36 o 
  -3  18   3     2107.26     1998.56    262.46 o 
  -2  18   3       98.18      168.40    130.91 o 
  -1  18   3     1954.02     1789.49    277.28 o 
   0  18   3     7925.26     8385.09    338.99 o 
   1  18   3      108.23       59.65    106.40 o 
   2  18   3     1804.91     1980.31    216.17 o 
   3  18   3      388.24      570.23    199.83 o 
   4  18   3     1225.50     1219.88    264.05 o 
  -2  19   3      353.46       24.99    124.89 o 
  -1  19   3     3026.65     3251.99    282.07 o 
   0  19   3      391.56      240.85    198.18 o 
   1  19   3     3400.20     3839.96    356.63 o 
   2  19   3      438.94      374.61    132.05 o 
 -12   0   4      229.60      240.86    201.44 o 
 -10   0   4     8889.19     8350.04    560.98 o 
  -8   0   4    10670.77    10960.15   1387.61 o 
  -6   0   4     2351.17     2177.61    159.36 o 
  -4   0   4     5567.38     5823.88    178.26 o 
  -2   0   4    67294.41    58734.16   3102.95 o 
   0   0   4      134.95      138.66     37.82 o 
   2   0   4    12742.72    13166.99    237.45 o 
   4   0   4    68699.04    67073.37   1007.88 o 
   6   0   4     5882.58     5846.39    187.29 o 
   8   0   4     5086.53     5510.39    598.75 o 
  10   0   4     2786.88     3046.18    558.04 o 
 -12   1   4     8520.50     7701.99    421.76 o 
 -11   1   4        8.97       20.60     96.82 o 
 -10   1   4     8693.52     7826.32    328.44 o 
  -9   1   4      821.99      649.21     99.33 o 
  -8   1   4     1429.40     1352.65    122.35 o 
  -7   1   4       22.65       51.89     45.35 o 
  -6   1   4    45798.76    46453.97    664.63 o 
  -5   1   4     9815.64     9581.46    249.64 o 
  -4   1   4     1641.69     1757.73     77.54 o 
  -3   1   4     3967.30     4080.45    124.59 o 
  -2   1   4     4275.37     4786.08    138.58 o 
  -1   1   4     3771.74     3680.90    173.65 o 
   0   1   4    52738.96    49894.79    605.71 o 
   1   1   4    27322.67    27321.32    306.05 o 
   2   1   4    23642.60    23117.44    270.31 o 
   3   1   4     2665.90     2636.17     71.55 o 
   4   1   4      739.11      664.87     45.01 o 
   5   1   4     6747.45     6903.10    149.69 o 
   6   1   4    17374.89    18026.92    294.11 o 
   7   1   4     1985.78     2185.45    131.83 o 
   8   1   4    22409.16    21854.94    752.22 o 
   9   1   4     2723.07     2529.39    333.72 o 
  10   1   4       74.54      -25.40    133.01 o 
 -12   2   4       45.57       62.55    120.72 o 
 -11   2   4       22.32       53.12    112.07 o 
 -10   2   4     3844.17     3755.34    330.54 o 
  -9   2   4    39571.63    37181.68    833.81 o 
  -8   2   4      224.77      189.03     63.93 o 
  -7   2   4     5737.90     5589.73    175.88 o 
  -6   2   4      357.21      264.50     48.44 o 
  -5   2   4     4078.99     3668.05    111.30 o 
  -4   2   4     1677.56     1841.47     76.51 o 
  -3   2   4    40514.72    36993.02    494.01 o 
  -2   2   4    27974.76    28167.35    397.20 o 
  -1   2   4    14550.55    13699.76    202.16 o 
   0   2   4     3886.59     3849.76    105.76 o 
   1   2   4      111.64      152.87     26.48 o 
   2   2   4    12740.78    13002.85    185.85 o 
   3   2   4        3.42      -16.28     18.20 o 
   4   2   4     6988.47     7204.90    142.86 o 
   5   2   4    39916.32    39796.27    475.51 o 
   6   2   4     2006.28     2050.65    107.48 o 
   7   2   4      815.85      856.69     99.94 o 
   8   2   4      594.53      610.20    117.53 o 
   9   2   4    18022.33    18733.40    859.96 o 
  10   2   4       27.21       67.22    146.41 o 
 -12   3   4       52.00      -29.76    116.65 o 
 -11   3   4      171.95      157.98    118.00 o 
 -10   3   4       79.48       35.82     86.55 o 
  -9   3   4       88.29       88.90     70.98 o 
  -8   3   4      211.57      205.75     65.79 o 
  -7   3   4     5153.15     5269.01    181.33 o 
  -6   3   4     1285.16     1485.31     97.16 o 
  -5   3   4    45058.05    44889.25    583.28 o 
  -4   3   4      824.09      880.76     45.49 o 
  -3   3   4     5198.77     5144.76     93.87 o 
  -2   3   4      933.66      950.04     42.87 o 
  -1   3   4    16455.77    16077.12    231.18 o 
   0   3   4      256.89       83.05     24.30 o 
   1   3   4   131961.45   123754.34   1423.44 o 
   2   3   4     1146.30     1113.73     59.79 o 
   3   3   4     2684.20     2581.51     89.32 o 
   4   3   4     1620.46     1601.80     63.38 o 
   5   3   4    33735.55    35115.24    494.71 o 
   6   3   4        0.53       22.91     43.72 o 
   7   3   4    13881.84    14167.39    378.01 o 
   8   3   4      509.06      419.71    103.31 o 
   9   3   4     3686.50     4387.73    420.20 o 
  10   3   4       42.69       50.98    141.93 o 
 -12   4   4      217.34      183.93    139.07 o 
 -11   4   4      150.11       83.15     98.03 o 
 -10   4   4     7616.68     7940.47    339.91 o 
  -9   4   4    21023.68    19854.67    718.11 o 
  -8   4   4     2587.78     2360.90    160.70 o 
  -7   4   4     6507.95     7113.10    214.10 o 
  -6   4   4     3281.19     3073.51    137.32 o 
  -5   4   4     1825.86     2172.89     84.59 o 
  -4   4   4      242.46      241.54     29.39 o 
  -3   4   4    45790.79    43616.39    470.48 o 
  -2   4   4    55583.58    54874.90    613.74 o 
  -1   4   4       49.68       57.24     21.30 o 
   0   4   4     9015.04     9910.61    157.44 o 
   1   4   4    33363.94    34967.11    489.12 o 
   2   4   4    11751.30    11619.11    280.26 o 
   3   4   4      142.85      214.30     37.14 o 
   4   4   4    24763.37    24939.21    349.36 o 
   5   4   4    46351.82    46237.75    620.71 o 
   6   4   4     1391.74     1285.77    124.80 o 
   7   4   4       90.13      132.17     64.07 o 
   8   4   4     7949.78     8697.45    354.76 o 
   9   4   4    21996.54    22673.53   1007.11 o 
  10   4   4      261.31      263.57    169.77 o 
 -11   5   4      463.12      247.60    118.72 o 
 -10   5   4    10053.46     9770.25    387.46 o 
  -9   5   4       26.98        7.37     96.57 o 
  -8   5   4     1096.78     1278.35    375.49 o 
  -7   5   4      231.08      164.05     65.03 o 
  -6   5   4    83137.34    81311.02   1227.26 o 
  -5   5   4      120.96      125.09     42.55 o 
  -4   5   4       10.28       37.31     23.15 o 
  -3   5   4     5324.35     5585.91    102.48 o 
  -2   5   4     3711.07     3908.50     79.33 o 
  -1   5   4     6497.64     6713.09    117.83 o 
   0   5   4    37784.64    37932.27    461.44 o 
   1   5   4    49060.82    50242.48    897.29 o 
   2   5   4    63653.72    63888.38    875.47 o 
   3   5   4     2507.15     2339.39    101.17 o 
   4   5   4     4565.18     4693.19    166.18 o 
   5   5   4    10107.99    10088.44    448.16 o 
   6   5   4    17288.14    16812.85    723.50 o 
   7   5   4      843.23      980.27    118.42 o 
   8   5   4    24236.72    23218.82    667.30 o 
   9   5   4      707.35      537.79    148.56 o 
  10   5   4      195.14      191.61    205.50 o 
 -11   6   4      527.71      361.63    139.55 o 
 -10   6   4    13943.72    14117.62    614.50 o 
  -9   6   4     4633.20     4638.36    591.72 o 
  -8   6   4     2702.21     2755.69    604.11 o 
  -7   6   4     1467.96     1340.46    137.06 o 
  -6   6   4     4825.83     5136.32    178.82 o 
  -5   6   4       38.93      104.83     46.81 o 
  -4   6   4      248.14      245.96     34.97 o 
  -3   6   4      784.48      707.19     42.42 o 
  -2   6   4   120802.58   120089.21   1216.25 o 
  -1   6   4     4787.22     4998.60    146.07 o 
   0   6   4     2594.48     2573.32     87.59 o 
   1   6   4      326.95      311.77     43.10 o 
   2   6   4    22697.87    21567.13    479.88 o 
   3   6   4       62.31       62.26     34.31 o 
   4   6   4    64821.92    63928.14   1021.44 o 
   5   6   4     2783.83     2547.95    286.53 o 
   6   6   4     4908.29     4795.94    243.55 o 
   7   6   4     1503.97     1691.55    169.97 o 
   8   6   4     7899.20     7544.44    532.27 o 
   9   6   4      381.64      286.91    134.04 o 
  10   6   4     2768.54     2911.29    325.29 o 
 -11   7   4       19.68      -98.58     98.58 o 
 -10   7   4     5757.84     5385.35    856.20 o 
  -9   7   4      376.66      210.00     97.96 o 
  -8   7   4     3827.93     3535.00    263.64 o 
  -7   7   4     3719.01     3777.60    231.03 o 
  -6   7   4    26762.57    27231.35   1143.19 o 
  -5   7   4    22994.24    23472.60    404.33 o 
  -4   7   4     3905.56     4330.37    145.19 o 
  -3   7   4      103.85      163.96     30.95 o 
  -2   7   4     2484.54     2736.27     77.29 o 
  -1   7   4     2802.84     2843.76    108.73 o 
   0   7   4    11142.11    10519.26    276.59 o 
   1   7   4    47544.50    47579.54    601.06 o 
   2   7   4    16492.91    17102.92    545.81 o 
   3   7   4     1377.90     1424.40     80.44 o 
   4   7   4      287.14      302.67     82.21 o 
   5   7   4    14601.10    14667.68    514.50 o 
   6   7   4     6589.09     6329.28    449.79 o 
   7   7   4     4066.24     4201.59    418.34 o 
   8   7   4     9150.75     9683.58    401.17 o 
   9   7   4     6400.75     7107.00    507.19 o 
  10   7   4      385.11      309.88    168.15 o 
 -11   8   4      682.83      834.48    162.55 o 
 -10   8   4       14.55       11.30    120.10 o 
  -9   8   4    26957.22    26263.99    740.49 o 
  -8   8   4      389.32      443.24    120.55 o 
  -7   8   4     2565.45     2616.74    312.11 o 
  -6   8   4       30.76      158.36     71.99 o 
  -5   8   4     6325.52     6429.31    258.88 o 
  -4   8   4     3921.51     4041.53    147.79 o 
  -3   8   4    44310.09    42970.71    541.91 o 
  -2   8   4      106.50       70.31     29.29 o 
  -1   8   4     4425.86     4258.50    143.60 o 
   0   8   4     9107.29     9027.39    172.99 o 
   1   8   4     2607.24     2953.17    102.40 o 
   2   8   4      518.40      588.11     58.80 o 
   3   8   4       10.55       61.31     41.15 o 
   4   8   4      574.19      430.90    135.76 o 
   5   8   4    28100.66    27832.86    731.26 o 
   6   8   4      591.27      392.78    111.74 o 
   7   8   4      368.77      245.11    102.83 o 
   8   8   4       38.92       51.27     89.97 o 
   9   8   4    15422.64    15494.90    563.77 o 
  10   8   4        2.12     -153.61    153.61 o 
  11   8   4     8779.59    10193.61    836.78 o 
 -10   9   4      483.11      452.73    299.32 o 
  -9   9   4       13.34      -83.03     83.03 o 
  -8   9   4      998.89      824.78    144.73 o 
  -7   9   4     3189.95     2893.41    569.92 o 
  -6   9   4    10940.13    10246.72    591.05 o 
  -5   9   4    14887.26    14675.54    373.40 o 
  -4   9   4     3784.10     3498.20    153.25 o 
  -3   9   4     3026.97     3322.19    147.11 o 
  -2   9   4     1313.71     1501.11     73.79 o 
  -1   9   4     6104.24     6567.59    225.49 o 
   0   9   4     3768.59     3920.92    125.53 o 
   1   9   4    41305.16    40709.81    599.87 o 
   2   9   4     4658.46     4779.82    152.30 o 
   3   9   4     3785.73     3640.21    180.74 o 
   4   9   4     6691.09     6935.18    306.77 o 
   5   9   4    15779.79    16102.63    514.61 o 
   6   9   4      413.41      282.96    105.29 o 
   7   9   4     6614.56     6788.23    361.83 o 
   8   9   4     3989.06     4172.07    316.33 o 
   9   9   4     2759.79     2609.62    289.69 o 
  10   9   4     1396.52     1558.59    373.79 o 
 -10  10   4     9827.37    10606.79    762.61 o 
  -9  10   4     3163.33     3302.86    270.15 o 
  -8  10   4     1915.27     1739.99    379.01 o 
  -7  10   4     6369.32     6256.83    320.04 o 
  -6  10   4     1449.31     1378.89    319.63 o 
  -5  10   4     3074.73     2872.33    181.64 o 
  -4  10   4     1187.68     1198.69    106.41 o 
  -3  10   4     6592.93     7317.30    193.36 o 
  -2  10   4    40243.53    39782.44    493.13 o 
  -1  10   4      305.06      215.99     43.49 o 
   0  10   4     1810.68     1901.36     94.22 o 
   1  10   4      201.99      255.71     48.34 o 
   2  10   4    12214.03    12206.60    363.86 o 
   3  10   4      225.41      147.69     62.87 o 
   4  10   4    22567.24    22106.38    750.93 o 
   5  10   4     7851.19     7050.50    354.93 o 
   6  10   4     3561.69     3988.72    300.18 o 
   7  10   4     1143.92     1858.95    239.13 o 
   8  10   4     5299.49     5107.22    362.52 o 
   9  10   4     4586.61     5320.40    353.88 o 
  10  10   4      384.78      398.77    254.33 o 
 -10  11   4     5788.70     6616.35    392.53 o 
  -9  11   4      473.61      361.04    126.93 o 
  -8  11   4      428.96      332.97    120.29 o 
  -7  11   4     2266.68     2310.78    227.88 o 
  -6  11   4    34541.80    34786.58    903.82 o 
  -5  11   4      596.90      544.17    103.99 o 
  -4  11   4      228.23      165.63     75.19 o 
  -3  11   4     3707.11     3919.69    166.30 o 
  -2  11   4     1188.39     1229.24     93.89 o 
  -1  11   4      328.66      328.54     51.41 o 
   0  11   4    15523.54    15983.92    292.97 o 
   1  11   4      683.72      660.74     81.90 o 
   2  11   4    21990.83    22158.64    456.00 o 
   3  11   4     2808.55     3131.03    235.02 o 
   4  11   4      134.59       97.83     80.47 o 
   5  11   4      304.74      301.99    109.04 o 
   6  11   4     6424.37     5616.98    358.39 o 
   7  11   4      346.23      333.15    126.91 o 
   8  11   4    14324.31    14063.29    749.46 o 
   9  11   4      502.94      333.68    161.20 o 
  10  11   4      246.95      348.42    162.82 o 
  -9  12   4     3387.68     3000.22    282.43 o 
  -8  12   4      558.95      562.23    145.71 o 
  -7  12   4     1082.02      972.59    160.42 o 
  -6  12   4     2283.73     2279.71    246.34 o 
  -5  12   4      817.99      731.46    125.89 o 
  -4  12   4      207.74      265.37     89.42 o 
  -3  12   4     6857.88     6838.69    221.75 o 
  -2  12   4    26819.97    27264.01    439.19 o 
  -1  12   4     2739.65     2805.26    122.39 o 
   0  12   4     4293.63     4546.20    150.13 o 
   1  12   4     2157.05     2021.65    140.93 o 
   2  12   4     6693.98     6728.98    223.99 o 
   3  12   4      247.73      134.54     93.72 o 
   4  12   4    19029.70    19461.29    675.72 o 
   5  12   4    12447.42    11927.88    511.72 o 
   6  12   4      322.13      360.22    135.32 o 
   7  12   4     1580.88     1273.05    227.86 o 
   8  12   4     2615.79     3019.53    555.27 o 
   9  12   4     1694.16     1826.49    289.31 o 
  -9  13   4     1326.23     1400.88    217.56 o 
  -8  13   4     4691.49     4880.86    337.95 o 
  -7  13   4     3604.73     3386.83    284.30 o 
  -6  13   4     4173.94     4506.23    289.96 o 
  -5  13   4    10305.91    10775.15    364.36 o 
  -4  13   4     5804.47     5913.65    267.66 o 
  -3  13   4      185.15      269.91     89.54 o 
  -2  13   4     2207.82     2452.14    150.61 o 
  -1  13   4      635.00      656.92     73.23 o 
   0  13   4      299.47      221.68     65.35 o 
   1  13   4    37135.87    36881.16    636.40 o 
   2  13   4     1370.13     1256.95    117.69 o 
   3  13   4      850.00      828.82    208.67 o 
   4  13   4     1261.86      791.97    224.85 o 
   5  13   4     7780.02     7305.20    428.04 o 
   6  13   4     2295.54     2281.40    268.81 o 
   7  13   4     1559.39     1485.29    383.69 o 
   8  13   4     2862.00     2865.52    348.25 o 
   9  13   4     5009.20     4102.57    730.11 o 
  -8  14   4      261.25      396.51    145.80 o 
  -7  14   4     3363.29     2713.61    270.56 o 
  -6  14   4        5.68      -38.72     83.03 o 
  -5  14   4     1782.49     1732.65    302.93 o 
  -4  14   4     3672.76     3675.90    341.04 o 
  -3  14   4    18136.73    17637.35    481.58 o 
  -2  14   4     1603.04     1492.70    137.75 o 
  -1  14   4     1560.36     1629.96    109.15 o 
   0  14   4     6385.63     6276.92    228.16 o 
   1  14   4      444.55      440.64     84.26 o 
   2  14   4      818.33      617.16    121.22 o 
   3  14   4      144.70      232.96    117.50 o 
   4  14   4        1.74      -34.68     90.93 o 
   5  14   4    18566.22    19119.28    713.18 o 
   6  14   4     3682.08     3573.57    332.42 o 
   7  14   4      204.76      233.16    137.58 o 
   8  14   4      644.67      546.74    324.02 o 
  -7  15   4      124.12       62.22    116.39 o 
  -6  15   4     8486.97     8939.67    636.12 o 
  -5  15   4     5099.20     5692.18    289.52 o 
  -4  15   4     1860.35     2104.63    264.82 o 
  -3  15   4     3653.67     3718.93    236.45 o 
  -2  15   4      355.91      171.42     82.19 o 
  -1  15   4     5395.08     5104.16    239.48 o 
   0  15   4     3385.08     3963.44    195.22 o 
   1  15   4    16923.80    16724.06    777.22 o 
   2  15   4     5392.93     5547.17    285.73 o 
   3  15   4     2967.30     3286.13    310.35 o 
   4  15   4     2386.89     2397.38    386.85 o 
   5  15   4     5512.30     5242.05    952.10 o 
   6  15   4      459.42      274.20    179.30 o 
   7  15   4      701.30      642.74    261.75 o 
  -6  16   4      263.92      167.52    106.33 o 
  -5  16   4     1943.61     1929.64    194.06 o 
  -4  16   4     1078.31      800.00    195.66 o 
  -3  16   4      284.86      249.66    100.72 o 
  -2  16   4    15439.70    14616.32   1069.74 o 
  -1  16   4     1043.99     1114.18    227.43 o 
   0  16   4      188.46      131.42     82.70 o 
   1  16   4        2.19        7.77     72.22 o 
   2  16   4     4806.00     4955.83    251.99 o 
   3  16   4      816.70     1077.05    199.58 o 
   4  16   4     9788.95    10120.52    516.52 o 
   5  16   4      769.25      434.20    473.04 o 
   6  16   4     1445.42     1268.48    251.15 o 
  -5  17   4     1980.77     1825.74    195.34 o 
  -4  17   4      186.45      234.29    111.94 o 
  -3  17   4     1672.09     1776.47    191.29 o 
  -2  17   4     1138.63     1299.79    191.14 o 
  -1  17   4      855.34      815.63    164.35 o 
   0  17   4     3613.42     3876.69    210.64 o 
   1  17   4     1258.27     1068.92    151.77 o 
   2  17   4     3244.17     2610.30    253.14 o 
   3  17   4     4145.15     3733.47    374.86 o 
   4  17   4       73.60      175.29    230.23 o 
   5  17   4        5.24       20.59    129.95 o 
  -4  18   4     1153.21     1338.85    179.54 o 
  -3  18   4     4364.73     4345.17    314.47 o 
  -2  18   4     4163.88     4723.55    317.93 o 
  -1  18   4     4333.47     4023.82    360.18 o 
   0  18   4     4124.50     4053.95    313.77 o 
   1  18   4      251.99      278.55    121.10 o 
   2  18   4     3056.29     3194.66    289.83 o 
   3  18   4       22.96       67.83    126.23 o 
   4  18   4     2122.31     2588.58    340.67 o 
  -1  19   4      720.89      344.33    149.60 o 
   0  19   4      401.85      410.64    202.75 o 
   1  19   4    11217.27    11854.62    478.22 o 
 -11   0   5    20239.16    20365.16   1032.17 o 
  -9   0   5     7705.79     7271.20    381.28 o 
  -7   0   5     1444.68     1094.68    161.29 o 
  -5   0   5    45486.29    43967.09   1194.17 o 
  -3   0   5    10213.55    10268.98    316.94 o 
  -1   0   5     5949.46     5801.11    380.12 o 
   1   0   5     1710.37     1540.96     74.14 o 
   3   0   5    66458.81    65873.98    913.94 o 
   5   0   5      407.65      496.54     63.66 o 
   7   0   5    24422.32    23495.96    935.05 o 
   9   0   5    19406.27    19528.17   1247.97 o 
 -12   1   5     1673.70     1742.22    237.47 o 
 -11   1   5      471.82      294.57    169.82 o 
 -10   1   5        2.44      -50.32     79.27 o 
  -9   1   5    11473.89    10727.13    337.14 o 
  -8   1   5    13998.64    14041.28    518.59 o 
  -7   1   5    23284.36    23153.92    489.20 o 
  -6   1   5      527.91      433.04     63.55 o 
  -5   1   5     2581.36     2642.89    132.90 o 
  -4   1   5      325.20      251.69     43.10 o 
  -3   1   5     3111.75     3483.54    132.59 o 
  -2   1   5    20931.41    20317.08    399.74 o 
  -1   1   5    65080.82    62896.96    916.82 o 
   0   1   5    30343.62    30081.52    362.93 o 
   1   1   5      949.60     1088.08     50.24 o 
   2   1   5     2345.72     2312.63     59.34 o 
   3   1   5    30139.17    30292.67    328.77 o 
   4   1   5       49.94      -20.21     20.21 o 
   5   1   5    15925.18    17273.72    260.66 o 
   6   1   5    14664.35    15077.18    317.63 o 
   7   1   5     8040.01     8185.53    302.28 o 
   8   1   5      289.51      163.07    102.45 o 
   9   1   5     3498.00     3756.23    421.22 o 
  10   1   5     5701.45     6113.62    552.70 o 
 -12   2   5    13909.80    13058.41    569.56 o 
 -11   2   5     4752.44     4180.49    266.68 o 
 -10   2   5      200.16       64.33     88.72 o 
  -9   2   5     1142.83     1282.47    178.47 o 
  -8   2   5     1472.17     1408.98    176.47 o 
  -7   2   5     3055.71     3181.69    141.28 o 
  -6   2   5     8206.23     7802.95    190.45 o 
  -5   2   5     6857.37     6947.36    206.18 o 
  -4   2   5    61409.51    58670.51    917.42 o 
  -3   2   5     3446.24     3679.72     93.21 o 
  -2   2   5     1558.97     1627.64     61.53 o 
  -1   2   5     1953.08     1913.09     97.69 o 
   0   2   5    29045.84    27873.76    355.76 o 
   1   2   5      158.67      149.81     25.60 o 
   2   2   5    88193.86    86984.30   1018.20 o 
   3   2   5     4137.95     4117.26     98.37 o 
   4   2   5     1348.20     1460.64     73.24 o 
   5   2   5      795.20      805.54     62.65 o 
   6   2   5    10853.91    10980.60    255.07 o 
   7   2   5     3820.53     4093.02    201.83 o 
   8   2   5      290.26      321.85    124.89 o 
   9   2   5     6688.01     6648.66    499.53 o 
  10   2   5     6835.14     7071.78    649.15 o 
 -12   3   5     5625.64     5801.35    380.95 o 
 -11   3   5      228.65      152.94    106.19 o 
 -10   3   5       15.08       65.83     87.73 o 
  -9   3   5     1472.60     1292.48    266.37 o 
  -8   3   5    48743.30    48889.91    899.99 o 
  -7   3   5      268.65      147.41     50.07 o 
  -6   3   5     1151.74     1191.71     81.67 o 
  -5   3   5       57.03       55.66     28.94 o 
  -4   3   5    10718.58    10435.04    188.73 o 
  -3   3   5       87.48       74.63     24.09 o 
  -2   3   5    61179.50    60051.71    730.39 o 
  -1   3   5    14602.53    15934.53    247.76 o 
   0   3   5     5478.69     5017.12    108.72 o 
   1   3   5     1215.90     1280.73     55.07 o 
   2   3   5     4714.19     4678.34    118.77 o 
   3   3   5     1962.01     2166.69     93.88 o 
   4   3   5     5858.64     5934.80    126.63 o 
   5   3   5      159.38      281.43     43.42 o 
   6   3   5    53891.06    54872.58    913.45 o 
   7   3   5     1637.53     1966.61    148.21 o 
   8   3   5      972.50     1005.31    147.51 o 
   9   3   5      126.32       37.07    123.63 o 
  10   3   5    27604.54    27128.61   1151.97 o 
 -12   4   5     8521.52     8039.68    779.98 o 
 -11   4   5     6678.99     6386.20    435.60 o 
 -10   4   5        0.22      -26.32     76.69 o 
  -9   4   5      774.83      799.57    229.98 o 
  -8   4   5        6.11       11.13     52.80 o 
  -7   4   5        2.52       30.32     48.56 o 
  -6   4   5     6046.93     6968.51    206.58 o 
  -5   4   5    45159.93    45520.59    569.52 o 
  -4   4   5    28884.84    28969.00    343.47 o 
  -3   4   5     2656.91     2440.11     67.42 o 
  -2   4   5      130.73       68.09     25.65 o 
  -1   4   5    26038.43    26937.35    348.49 o 
   0   4   5    22028.90    22087.09    433.91 o 
   1   4   5     5748.31     5727.49    128.63 o 
   2   4   5    84658.23    81579.59   1123.90 o 
   3   4   5    42450.26    42339.07    642.82 o 
   4   4   5     3637.08     4345.35    119.99 o 
   5   4   5      101.86      151.66     38.69 o 
   6   4   5    15770.94    16001.01    605.56 o 
   7   4   5    12360.96    12342.59    357.15 o 
   8   4   5      599.83      525.41    106.51 o 
   9   4   5     3797.35     4145.96    413.87 o 
  10   4   5     3176.80     3608.08    428.60 o 
 -11   5   5      676.41      860.44    158.10 o 
 -10   5   5      836.37      655.10    169.93 o 
  -9   5   5    19344.18    18362.94    554.96 o 
  -8   5   5     4138.07     3962.34    199.64 o 
  -7   5   5    16593.71    16959.02    365.69 o 
  -6   5   5     3620.25     3482.05    148.27 o 
  -5   5   5     1969.86     2397.40    119.18 o 
  -4   5   5     4370.19     4502.01     98.06 o 
  -3   5   5     2382.42     2210.29     63.49 o 
  -2   5   5     7856.83     8541.06    139.89 o 
  -1   5   5   128810.13   122342.48   1379.44 o 
   0   5   5      363.07      264.32     36.10 o 
   1   5   5      628.46      665.93     62.78 o 
   2   5   5      519.05      578.78     59.43 o 
   3   5   5    46036.73    45909.03    738.92 o 
   4   5   5       37.28       35.73     37.47 o 
   5   5   5    14041.31    13647.33    392.48 o 
   6   5   5     8408.49     8448.63    314.03 o 
   7   5   5     6057.93     5849.53    244.05 o 
   8   5   5     1895.93     1911.35    177.58 o 
   9   5   5    10100.61     9481.30    787.70 o 
  10   5   5     3680.82     3905.76    528.27 o 
 -11   6   5    16787.20    15864.32    549.94 o 
 -10   6   5      485.54      447.84    124.79 o 
  -9   6   5     7717.75     7547.99    336.72 o 
  -8   6   5       58.56       33.65     62.18 o 
  -7   6   5     1568.98     1671.96    135.05 o 
  -6   6   5     1386.96     1681.36    131.61 o 
  -5   6   5    43583.38    43467.45    706.67 o 
  -4   6   5     8583.36     8023.70    145.69 o 
  -3   6   5      797.46      877.81     48.47 o 
  -2   6   5      620.05      596.63     48.55 o 
  -1   6   5     3089.34     2689.93     92.12 o 
   0   6   5      311.53      252.30     35.62 o 
   1   6   5     1481.48     1497.66    103.44 o 
   2   6   5      405.54      325.04     51.70 o 
   3   6   5    46388.30    46658.86    944.62 o 
   4   6   5     9463.94     9767.27    263.83 o 
   5   6   5      275.11      295.76     94.49 o 
   6   6   5      739.31      657.52    113.82 o 
   7   6   5    20458.02    21332.43   1035.18 o 
   8   6   5      225.42      131.32     91.31 o 
   9   6   5    13023.77    14271.68    661.13 o 
 -11   7   5      102.84      143.33    121.08 o 
 -10   7   5      313.82      294.67    130.81 o 
  -9   7   5     1797.30     1779.76    240.14 o 
  -8   7   5    19638.82    19295.95    491.25 o 
  -7   7   5     7989.11     7929.21    275.35 o 
  -6   7   5      143.92      188.07     63.01 o 
  -5   7   5     2452.81     2213.43    112.45 o 
  -4   7   5     2751.99     2948.71    124.11 o 
  -3   7   5     1913.02     1931.54     69.51 o 
  -2   7   5    31056.63    31122.77    398.09 o 
  -1   7   5    22819.14    22748.85    377.20 o 
   0   7   5    21840.32    21861.43    316.99 o 
   1   7   5     3464.41     3795.21    209.20 o 
   2   7   5      236.94      235.06     50.49 o 
   3   7   5    14957.77    15152.24    322.99 o 
   4   7   5     2200.93     2323.87    208.39 o 
   5   7   5    12695.22    12507.34    424.75 o 
   6   7   5    19770.82    19948.64    584.72 o 
   7   7   5        5.05      -21.73     75.46 o 
   8   7   5     1150.16     1021.81    161.25 o 
   9   7   5     1744.02     1435.26    279.90 o 
  10   7   5     8140.60     6819.75    665.79 o 
 -11   8   5      416.45      272.69    173.40 o 
 -10   8   5      191.53      139.74    112.63 o 
  -9   8   5     1338.24     1291.41    177.60 o 
  -8   8   5      108.94       69.20     71.32 o 
  -7   8   5     1464.84     1097.78    167.99 o 
  -6   8   5     7611.48     7121.55    254.83 o 
  -5   8   5       63.32       94.33     50.96 o 
  -4   8   5    28909.69    30280.45    487.70 o 
  -3   8   5     1408.53     1297.85     86.49 o 
  -2   8   5     1479.48     1717.04     79.27 o 
  -1   8   5      988.00     1124.00     66.68 o 
   0   8   5    15229.87    14719.40    259.34 o 
   1   8   5      517.74      398.71     51.14 o 
   2   8   5    58466.29    57199.04    968.52 o 
   3   8   5       32.04       96.12     47.00 o 
   4   8   5        7.82       88.61     66.37 o 
   5   8   5     4101.69     4107.25    253.79 o 
   6   8   5    11570.95    12112.69    479.44 o 
   7   8   5       68.68       57.00     83.36 o 
   8   8   5      651.95      459.33    134.04 o 
   9   8   5     2248.41     1696.76    233.14 o 
  10   8   5     6915.19     6822.28    681.41 o 
 -10   9   5       97.70      -10.85     99.17 o 
  -9   9   5     4256.23     4403.94    243.68 o 
  -8   9   5    19542.87    19239.02    510.98 o 
  -7   9   5     4204.39     4024.85    214.37 o 
  -6   9   5     1902.59     1900.10    187.30 o 
  -5   9   5      748.62      862.03     83.80 o 
  -4   9   5     5378.92     5489.29    184.35 o 
  -3   9   5     3935.69     4049.06    124.53 o 
  -2   9   5    23690.58    24718.27    401.27 o 
  -1   9   5    11273.98    11226.88    311.46 o 
   0   9   5     1648.60     1544.17     87.11 o 
   1   9   5     3077.32     2912.18    142.29 o 
   2   9   5     1537.40     1851.87    130.67 o 
   3   9   5     9198.64     9049.28    289.42 o 
   4   9   5     5824.74     5431.31    284.76 o 
   5   9   5     7084.43     6852.39    346.33 o 
   6   9   5    31828.72    30498.51   1099.30 o 
   7   9   5     1690.80     1935.76    225.96 o 
   8   9   5     1185.68      994.55    173.25 o 
   9   9   5     2417.00     2157.36    241.73 o 
  10   9   5    11402.59    11898.40    898.46 o 
 -10  10   5      166.75      136.02    189.86 o 
  -9  10   5     2166.48     1980.02    183.00 o 
  -8  10   5       49.57       53.69     75.11 o 
  -7  10   5       15.34       29.20     71.37 o 
  -6  10   5      104.05       75.01     72.98 o 
  -5  10   5    27843.11    27485.00    622.96 o 
  -4  10   5     7125.97     7003.57    192.90 o 
  -3  10   5     5526.81     6495.11    224.36 o 
  -2  10   5     6712.83     6758.92    177.79 o 
  -1  10   5     4745.22     4294.34    134.76 o 
   0  10   5     3029.56     3682.55    128.50 o 
   1  10   5     5726.99     5821.71    184.76 o 
   2  10   5    12010.36    11884.33    349.09 o 
   3  10   5    19988.92    19474.30    559.26 o 
   4  10   5     1024.10      983.43    142.42 o 
   5  10   5      458.74      368.53    124.32 o 
   6  10   5      298.55      214.23    106.94 o 
   7  10   5     9159.38     9710.55    456.53 o 
   8  10   5      462.99      396.79    141.31 o 
   9  10   5     6364.74     6106.78    448.43 o 
  10  10   5      687.67      482.31    276.39 o 
 -10  11   5     1731.72     2266.73    260.25 o 
  -9  11   5     6080.69     6581.77    305.81 o 
  -8  11   5      503.29      426.70    127.93 o 
  -7  11   5     8076.16     8284.73    311.33 o 
  -6  11   5     1031.38      803.40    132.09 o 
  -5  11   5     5731.30     5372.23    208.26 o 
  -4  11   5      806.65      810.46    100.24 o 
  -3  11   5      767.06      748.61     91.72 o 
  -2  11   5      462.04      619.67     74.93 o 
  -1  11   5    45869.03    45743.55    617.95 o 
   0  11   5     4273.84     4454.96    147.11 o 
   1  11   5      621.89      648.49     98.99 o 
   2  11   5     3324.44     3376.72    197.88 o 
   3  11   5    12267.58    11884.97    439.62 o 
   4  11   5        7.45      -17.01     73.74 o 
   5  11   5    13027.02    12762.26    593.41 o 
   6  11   5      533.47      598.79    148.56 o 
   7  11   5     2527.22     2539.06    511.06 o 
   8  11   5     2050.20     1687.44    337.97 o 
   9  11   5     4992.78     4295.50    403.00 o 
  -9  12   5     4724.20     5131.47    301.31 o 
  -8  12   5     1514.77     1783.66    177.03 o 
  -7  12   5      833.03      852.48    129.61 o 
  -6  12   5     2907.63     3170.45    179.98 o 
  -5  12   5    12836.79    13074.16    339.76 o 
  -4  12   5    10930.58    10568.35    285.64 o 
  -3  12   5      598.43      614.25     92.84 o 
  -2  12   5      456.25      488.72     68.24 o 
  -1  12   5      617.90      805.49     77.56 o 
   0  12   5      136.51      142.36     57.87 o 
   1  12   5      898.56      994.99    107.27 o 
   2  12   5    10864.53    10541.93    346.85 o 
   3  12   5    13145.98    12851.50    834.70 o 
   4  12   5     5777.93     5537.98    351.67 o 
   5  12   5      843.63      414.77    192.06 o 
   6  12   5     2747.69     2144.73    407.92 o 
   7  12   5     8479.26     7809.90    440.37 o 
   8  12   5      112.94       38.76    118.36 o 
   9  12   5     8557.46     7963.51    538.42 o 
  -8  13   5    14305.31    14524.14    460.37 o 
  -7  13   5      118.26      124.88     89.67 o 
  -6  13   5       32.53       30.29     71.78 o 
  -5  13   5     1012.36      778.35    103.63 o 
  -4  13   5      109.44       31.64     73.94 o 
  -3  13   5     4073.82     3997.42    265.49 o 
  -2  13   5    14475.01    14921.26    564.43 o 
  -1  13   5     6147.10     5928.38    207.31 o 
   0  13   5    11408.30    11522.17    291.07 o 
   1  13   5     6932.82     6810.24    242.92 o 
   2  13   5     1783.85     1514.52    235.99 o 
   3  13   5     4347.26     4473.53    356.42 o 
   4  13   5      189.03      245.52    121.91 o 
   5  13   5     2650.22     2598.52    439.95 o 
   6  13   5    13254.75    12867.52    688.17 o 
   7  13   5      816.66      515.64    166.81 o 
   8  13   5      190.22      240.95    150.64 o 
  -8  14   5      711.47      792.55    140.35 o 
  -7  14   5     2060.69     2093.82    188.30 o 
  -6  14   5      700.23      703.90    170.34 o 
  -5  14   5      718.57      759.64    149.53 o 
  -4  14   5    13871.51    13300.56    415.93 o 
  -3  14   5     4618.69     4638.87    363.70 o 
  -2  14   5     1289.19     1391.31    123.31 o 
  -1  14   5       23.01       16.10     58.08 o 
   0  14   5     3779.42     3887.35    187.67 o 
   1  14   5     2167.56     2137.49    180.44 o 
   2  14   5    22760.24    23543.98   1054.37 o 
   3  14   5     1645.32     1476.44    215.64 o 
   4  14   5       30.49       -8.90     95.62 o 
   5  14   5     3199.25     3153.59    308.32 o 
   6  14   5     6325.52     6180.39    422.51 o 
   7  14   5       18.97       93.19    134.41 o 
   8  14   5      154.38      246.23    155.98 o 
  -7  15   5     3188.71     3330.89    301.05 o 
  -6  15   5     2508.23     2695.24    227.76 o 
  -5  15   5       73.55       76.81     89.63 o 
  -4  15   5     2150.57     2055.55    240.59 o 
  -3  15   5     2017.27     2020.57    188.24 o 
  -2  15   5     3315.64     3179.91    182.91 o 
  -1  15   5    10044.28    10361.23    281.69 o 
   0  15   5      408.27      377.09     89.00 o 
   1  15   5     1057.90     1279.79    127.20 o 
   2  15   5        2.58      104.49    112.06 o 
   3  15   5     2313.40     1942.67    252.17 o 
   4  15   5     1614.41     1420.17    224.32 o 
   5  15   5     4304.89     4018.12    356.84 o 
   6  15   5     5056.55     5271.15    444.70 o 
   7  15   5     3451.51     2902.34    361.31 o 
  -6  16   5     1177.48     1390.70    182.63 o 
  -5  16   5    12475.23    12542.73    432.07 o 
  -4  16   5      503.78      338.74    116.89 o 
  -3  16   5     1150.79      968.48    144.03 o 
  -2  16   5     2624.61     2786.13    277.90 o 
  -1  16   5     1570.93     1824.42    153.92 o 
   0  16   5     1965.81     1888.61    143.03 o 
   1  16   5     1835.72     1528.54    141.43 o 
   2  16   5     1494.64     1742.62    250.09 o 
   3  16   5     6799.19     7003.07    445.17 o 
   4  16   5     3335.93     2933.13    336.28 o 
   5  16   5      249.90      243.07    151.70 o 
   6  16   5      174.06       39.22    146.55 o 
  -5  17   5      904.45      978.03    188.03 o 
  -4  17   5      463.44      450.20    131.82 o 
  -3  17   5      447.78      415.70    191.74 o 
  -2  17   5     1708.11     1354.24    196.15 o 
  -1  17   5    11900.98    11769.91    712.91 o 
   0  17   5     3579.31     3986.97    265.90 o 
   1  17   5     1928.50     2027.03    232.76 o 
   2  17   5     1276.95     1389.53    248.98 o 
   3  17   5     5143.44     4660.62    412.88 o 
   4  17   5      291.97      317.38    166.10 o 
   5  17   5     4398.87     3859.69    569.17 o 
  -3  18   5     1183.44     1049.85    279.10 o 
  -2  18   5      119.97       24.49    123.72 o 
  -1  18   5      140.44       23.96    126.65 o 
   0  18   5        6.76      -12.16     84.82 o 
   1  18   5       73.54      221.47    130.34 o 
   2  18   5     5882.77     6122.56    412.35 o 
   3  18   5     1294.03      893.43    218.50 o 
 -12   0   6     1410.05     1260.34    300.01 o 
 -10   0   6      723.87      817.95    174.76 o 
  -8   0   6    10674.57     9987.87    445.43 o 
  -6   0   6    33582.39    34035.89   1376.20 o 
  -4   0   6     1478.57     1319.92    168.30 o 
  -2   0   6      481.83      182.47    127.75 o 
   0   0   6   152366.86   141525.67   2582.35 o 
   2   0   6       55.67       16.19     31.82 o 
   4   0   6    35749.14    36338.73    592.09 o 
   6   0   6    10823.91    10751.04    387.79 o 
   8   0   6     8919.81     9322.82    755.31 o 
  10   0   6     4720.75     5231.95    801.55 o 
 -12   1   6      801.39      721.74    179.21 o 
 -11   1   6     3857.85     3590.48    264.36 o 
 -10   1   6    18146.32    17177.52    476.52 o 
  -9   1   6     1043.75      873.28    159.65 o 
  -8   1   6     3137.20     3147.46    186.83 o 
  -7   1   6     2558.25     1989.24    251.84 o 
  -6   1   6     2000.16     2021.56    109.14 o 
  -5   1   6     7734.44     8111.84    199.32 o 
  -4   1   6    58656.13    57678.99    820.77 o 
  -3   1   6    27320.20    26628.30    505.59 o 
  -2   1   6     9547.01     9835.89    288.07 o 
  -1   1   6     1530.85     1479.94    105.73 o 
   0   1   6      403.41      366.19     38.80 o 
   1   1   6     7904.18     7803.73    177.13 o 
   2   1   6     6733.77     7792.40    126.71 o 
   3   1   6    46732.50    48583.18    541.39 o 
   4   1   6    39663.63    39443.48    454.94 o 
   5   1   6      431.23      444.82     48.47 o 
   6   1   6      225.37      276.84     48.58 o 
   7   1   6    13822.35    14159.62    398.12 o 
   8   1   6    13649.01    13204.96    654.81 o 
   9   1   6      634.81      618.70    196.40 o 
  10   1   6     8902.93     8315.60    600.54 o 
 -12   2   6      147.21      286.31    145.51 o 
 -11   2   6     8666.32     8456.34    499.70 o 
 -10   2   6       44.86       -4.06     81.08 o 
  -9   2   6      430.15      299.79     88.73 o 
  -8   2   6     2546.75     2520.72    165.22 o 
  -7   2   6    52248.09    52471.10    842.37 o 
  -6   2   6     4326.16     4476.11    159.47 o 
  -5   2   6     1847.34     1667.58     99.18 o 
  -4   2   6     1360.03     1511.47     86.36 o 
  -3   2   6    10945.61    10216.50    238.29 o 
  -2   2   6     4505.19     4405.16    133.41 o 
  -1   2   6    52448.50    52855.39    752.54 o 
   0   2   6    13041.04    12178.65    210.56 o 
   1   2   6    42428.42    40691.82    508.98 o 
   2   2   6     2674.87     2728.69     89.77 o 
   3   2   6     8013.33     8505.81    173.71 o 
   4   2   6     2301.11     2345.43     80.24 o 
   5   2   6    13779.22    14842.47    312.07 o 
   6   2   6      359.89      339.71     62.03 o 
   7   2   6    28320.27    29144.94    615.91 o 
   8   2   6      184.68       94.53    108.65 o 
   9   2   6        0.80      -46.48    111.77 o 
  10   2   6      664.51      455.28    210.42 o 
 -11   3   6    14485.81    13339.32    483.06 o 
 -10   3   6     1803.15     1111.15    185.17 o 
  -9   3   6      434.17      121.10     83.44 o 
  -8   3   6      279.14      119.93     68.93 o 
  -7   3   6     1826.01     1959.60    122.88 o 
  -6   3   6      488.38      615.93     71.75 o 
  -5   3   6     3605.10     3621.06    122.59 o 
  -4   3   6     4840.96     4973.52    155.20 o 
  -3   3   6    97567.38    94710.07   1043.56 o 
  -2   3   6     1675.11     1534.92    122.66 o 
  -1   3   6     1408.57     1466.20     96.23 o 
   0   3   6     3055.47     3064.39     94.06 o 
   1   3   6    60939.19    60754.74    718.26 o 
   2   3   6      525.85      342.50     45.12 o 
   3   3   6    69449.04    68975.39    945.75 o 
   4   3   6     2239.42     2210.86    103.78 o 
   5   3   6      778.16      776.84     62.34 o 
   6   3   6      182.75      180.40     65.73 o 
   7   3   6    34664.48    36115.49    740.47 o 
   8   3   6      945.64      981.36    189.45 o 
   9   3   6       41.68      122.31    143.39 o 
  10   3   6       21.87       37.62    146.05 o 
 -11   4   6     4890.86     4707.89    292.01 o 
 -10   4   6      385.47      167.44    103.80 o 
  -9   4   6       95.47      202.14     92.55 o 
  -8   4   6    15285.13    15847.12    474.20 o 
  -7   4   6    35965.39    35932.86   1025.72 o 
  -6   4   6    14029.43    14064.34    313.26 o 
  -5   4   6     3661.49     3271.08    104.13 o 
  -4   4   6      781.89      985.22     56.36 o 
  -3   4   6    13087.66    13887.43    216.88 o 
  -2   4   6     1862.52     1555.88     68.60 o 
  -1   4   6    12999.16    12792.98    233.01 o 
   0   4   6    65672.22    65379.79    828.99 o 
   1   4   6    10561.09    10469.00    188.51 o 
   2   4   6     1203.57     1272.70     84.29 o 
   3   4   6     3163.04     3477.88    136.98 o 
   4   4   6    18930.21    19417.85    367.58 o 
   5   4   6     8495.81     8422.03    197.32 o 
   6   4   6      571.09      603.37     98.52 o 
   7   4   6    10311.41    10975.28    390.10 o 
   8   4   6     1793.45     2093.80    182.41 o 
   9   4   6      445.89      591.64    199.42 o 
  10   4   6     2768.04     2054.57    640.42 o 
 -11   5   6     1395.39     1399.12    188.40 o 
 -10   5   6    22000.46    21877.55    648.59 o 
  -9   5   6      222.08      203.71     92.81 o 
  -8   5   6     2032.34     1957.45    175.01 o 
  -7   5   6     1019.77     1157.28    118.35 o 
  -6   5   6      320.75      364.32     70.34 o 
  -5   5   6      607.46      529.00     67.66 o 
  -4   5   6    50629.65    49787.31    599.63 o 
  -3   5   6     6790.02     6509.40    162.98 o 
  -2   5   6     6114.11     6671.52    133.98 o 
  -1   5   6     5980.12     5531.36    151.43 o 
   0   5   6    30497.70    31523.29    453.43 o 
   1   5   6     4817.14     4645.68    126.55 o 
   2   5   6        5.08        7.88     34.11 o 
   3   5   6     1531.43     1654.34    104.65 o 
   4   5   6    33064.54    32738.15    657.37 o 
   5   5   6      763.91      541.19     94.66 o 
   6   5   6      104.70       97.63     63.44 o 
   7   5   6      707.72      613.35    109.17 o 
   8   5   6    19888.08    19488.32    640.37 o 
   9   5   6        1.45      -21.27     96.32 o 
 -11   6   6      130.87      -41.50     97.41 o 
 -10   6   6      394.99      373.52    133.94 o 
  -9   6   6     1132.41      650.78    236.29 o 
  -8   6   6     5630.35     5923.62    311.99 o 
  -7   6   6      367.14      305.28     75.39 o 
  -6   6   6    18417.16    18066.38    378.97 o 
  -5   6   6     3224.82     3429.59    131.92 o 
  -4   6   6      118.29       69.31     33.64 o 
  -3   6   6     2802.67     2705.09    124.40 o 
  -2   6   6     2122.15     2095.70     81.07 o 
  -1   6   6     9511.76    10066.64    178.32 o 
   0   6   6    57560.20    56166.91    733.96 o 
   1   6   6     1929.66     1912.64     96.83 o 
   2   6   6       44.90       30.11     40.30 o 
   3   6   6     6340.22     6594.85    216.77 o 
   4   6   6    24233.77    23718.14    499.60 o 
   5   6   6      275.27      234.49     80.93 o 
   6   6   6     4458.16     4462.73    261.10 o 
   7   6   6     4610.86     4510.64    285.32 o 
   8   6   6     2617.75     2729.61    227.05 o 
   9   6   6     1194.30     1049.25    204.60 o 
 -11   7   6     5593.64     5479.21    329.85 o 
 -10   7   6     9111.72     8784.98    661.21 o 
  -9   7   6     2541.73     2523.96    341.50 o 
  -8   7   6     2816.29     2799.20    184.87 o 
  -7   7   6      659.91      554.79    142.68 o 
  -6   7   6     1817.55     1550.81    215.58 o 
  -5   7   6     4557.33     4289.99    150.77 o 
  -4   7   6    17133.75    16819.47    295.81 o 
  -3   7   6    25096.02    24769.62    319.92 o 
  -2   7   6      643.07      604.06     52.31 o 
  -1   7   6     1004.97     1125.01     69.63 o 
   0   7   6     1325.94     1539.17     71.43 o 
   1   7   6     3741.51     3704.90    140.96 o 
   2   7   6     1171.84     1248.69    108.18 o 
   3   7   6    24665.78    24652.53    523.87 o 
   4   7   6     7045.66     7160.11    361.12 o 
   5   7   6     6133.60     6303.65    557.87 o 
   6   7   6     2861.77     2798.85    231.22 o 
   7   7   6    13366.73    13655.76    550.18 o 
   8   7   6     6740.25     6811.41    363.76 o 
   9   7   6      843.87      686.15    150.21 o 
 -10   8   6       65.67      194.53    113.68 o 
  -9   8   6       22.08       96.26     79.80 o 
  -8   8   6      143.94       15.48     69.07 o 
  -7   8   6    32460.99    31230.06    689.40 o 
  -6   8   6       76.61       51.88     69.77 o 
  -5   8   6     1548.25     1442.62    132.94 o 
  -4   8   6     2936.10     2790.49    119.05 o 
  -3   8   6     6218.96     6386.92    168.65 o 
  -2   8   6     2433.35     2478.24    138.09 o 
  -1   8   6    18382.09    17659.00    271.13 o 
   0   8   6     2640.10     2667.38    103.87 o 
   1   8   6    26552.52    27335.67    487.08 o 
   2   8   6     5342.47     5335.54    222.80 o 
   3   8   6      349.42      324.00     72.71 o 
   4   8   6      179.83      104.05     73.54 o 
   5   8   6    12079.25    11730.60    427.06 o 
   6   8   6       91.26      121.93     93.85 o 
   7   8   6    24358.36    24704.25    794.00 o 
   8   8   6      212.26      166.84    104.61 o 
   9   8   6      372.86      314.37    124.93 o 
  10   8   6      667.66      936.91    319.92 o 
 -10   9   6     3358.88     3491.81    269.24 o 
  -9   9   6      186.53      138.94     85.36 o 
  -8   9   6        6.19        3.06     74.50 o 
  -7   9   6     1533.08     1275.72    176.52 o 
  -6   9   6      198.20      244.23     77.57 o 
  -5   9   6       41.43       24.97     50.67 o 
  -4   9   6     8403.65     8113.00    203.97 o 
  -3   9   6    43868.80    43757.80    660.28 o 
  -2   9   6     3123.59     3546.17    163.32 o 
  -1   9   6    10836.01    10404.78    242.26 o 
   0   9   6     2314.24     2730.94    110.66 o 
   1   9   6    26479.82    27592.49    564.23 o 
   2   9   6      374.78      414.62     74.81 o 
   3   9   6    26521.56    26387.69    598.83 o 
   4   9   6     4390.63     4139.92    261.73 o 
   5   9   6      721.28      592.52    213.95 o 
   6   9   6     3116.65     3078.05    270.81 o 
   7   9   6     5405.76     5239.57    349.84 o 
   8   9   6     1907.71     1781.76    222.10 o 
   9   9   6       32.18      -22.75    119.70 o 
  10   9   6      306.88      349.39    254.33 o 
 -10  10   6      385.05      421.65    135.59 o 
  -9  10   6     2476.08     2295.71    237.45 o 
  -8  10   6     8481.79     8054.97    433.02 o 
  -7  10   6     8633.98     8240.59    303.08 o 
  -6  10   6    16270.66    16012.16    406.26 o 
  -5  10   6     1837.96     1719.55    178.86 o 
  -4  10   6       46.34      116.60     49.83 o 
  -3  10   6      485.21      385.29     66.19 o 
  -2  10   6      925.47     1101.31     86.22 o 
  -1  10   6     1395.31     1433.17     85.64 o 
   0  10   6    28555.15    28561.97    442.04 o 
   1  10   6      102.34      117.81     56.50 o 
   2  10   6      705.41      651.42    111.03 o 
   3  10   6     1640.45     1387.49    133.07 o 
   4  10   6     7381.39     8076.96    389.01 o 
   5  10   6     4685.02     4556.19    316.71 o 
   6  10   6     1174.50     1148.30    274.75 o 
   7  10   6     7169.13     6127.04    384.38 o 
   8  10   6     2294.68     2430.18    282.31 o 
   9  10   6     1702.61     1354.52    244.82 o 
  10  10   6     3739.08     3362.93    572.88 o 
  -9  11   6      690.24      636.76    129.52 o 
  -8  11   6     3681.18     3871.49    235.00 o 
  -7  11   6      176.28      141.52     82.57 o 
  -6  11   6      996.37      686.34    100.19 o 
  -5  11   6     1798.85     1762.03    197.14 o 
  -4  11   6    23561.78    23615.25    502.07 o 
  -3  11   6      749.53      706.86    105.64 o 
  -2  11   6     2659.36     2531.93    151.96 o 
  -1  11   6     5945.24     6429.76    224.18 o 
   0  11   6     2357.99     2380.31    127.98 o 
   1  11   6     1783.54     1758.72    159.50 o 
   2  11   6        1.96       18.97     82.88 o 
   3  11   6      532.01      343.59    155.88 o 
   4  11   6    24575.00    24700.50    792.68 o 
   5  11   6     5468.80     5800.21    366.29 o 
   6  11   6        2.03       59.72     89.59 o 
   7  11   6       87.68      128.53    110.25 o 
   8  11   6    10904.65    10297.91   1111.80 o 
   9  11   6      226.44      232.45    198.41 o 
  -9  12   6     1519.60     1408.43    171.26 o 
  -8  12   6     2392.40     2219.80    262.32 o 
  -7  12   6     6552.76     6615.79    285.28 o 
  -6  12   6     3191.14     3297.28    179.17 o 
  -5  12   6      322.06      337.47     93.84 o 
  -4  12   6     2203.62     2298.18    225.99 o 
  -3  12   6      277.66      308.58     78.60 o 
  -2  12   6     5106.10     5255.48    177.83 o 
  -1  12   6     5835.91     5562.14    166.69 o 
   0  12   6    32411.80    32521.08    568.89 o 
   1  12   6    14649.99    13798.57    411.03 o 
   2  12   6     2174.20     2181.78    189.99 o 
   3  12   6     2077.30     2125.73    238.26 o 
   4  12   6     7467.08     7191.17    398.34 o 
   5  12   6      221.10      220.86    197.52 o 
   6  12   6     2539.02     1940.76    286.56 o 
   7  12   6     2147.86     1984.68    457.14 o 
   8  12   6      594.06      403.01    271.02 o 
   9  12   6     3652.62     3207.00    378.14 o 
  -8  13   6     2719.73     2736.23    215.76 o 
  -7  13   6      588.44      512.08    115.10 o 
  -6  13   6     3346.13     3285.11    282.04 o 
  -5  13   6     1420.05     1336.98    199.18 o 
  -4  13   6     4146.74     4606.37    450.74 o 
  -3  13   6    24107.72    24285.67    836.26 o 
  -2  13   6     1585.32     1528.83    117.53 o 
  -1  13   6      290.48      231.61     65.23 o 
   0  13   6       36.30      -25.63     54.95 o 
   1  13   6     3311.62     3425.48    219.11 o 
   2  13   6      544.07      466.10    110.13 o 
   3  13   6    12221.29    12813.84   1004.28 o 
   4  13   6      679.97      174.01    218.14 o 
   5  13   6     3775.36     2914.11    499.34 o 
   6  13   6     3478.15     3530.07    328.81 o 
   7  13   6     6502.68     6434.84    470.95 o 
   8  13   6     2561.11     2352.27    339.53 o 
  -8  14   6      986.75     1001.30    188.00 o 
  -7  14   6    16066.19    17305.62    624.61 o 
  -6  14   6     1810.38     1914.96    191.55 o 
  -5  14   6     1619.24     1355.51    192.93 o 
  -4  14   6      604.68      934.94    135.71 o 
  -3  14   6     3612.45     3652.01    216.00 o 
  -2  14   6     1289.02     1258.51    127.35 o 
  -1  14   6     5387.88     5482.94    280.86 o 
   0  14   6      512.38      638.99     97.22 o 
   1  14   6     8092.54     8013.35    344.59 o 
   2  14   6     4458.09     4458.15    366.35 o 
   3  14   6      187.95      225.70    119.62 o 
   4  14   6       46.57      -54.14    104.59 o 
   5  14   6     3827.61     4235.75    355.36 o 
   6  14   6       34.22       -8.20    114.87 o 
   7  14   6     7045.97     6876.94    727.67 o 
  -7  15   6      111.28      245.94    132.30 o 
  -6  15   6       29.29      167.97    109.23 o 
  -5  15   6       84.34       -0.85     86.96 o 
  -4  15   6     7324.89     7677.01    319.12 o 
  -3  15   6     5880.89     5789.67    425.18 o 
  -2  15   6     2729.72     2882.45    223.21 o 
  -1  15   6     2645.73     2593.22    156.39 o 
   0  15   6       81.14        7.67     63.98 o 
   1  15   6    10957.99    10984.26    419.11 o 
   2  15   6        4.13      -15.04    103.76 o 
   3  15   6     7299.06     6756.93    848.30 o 
   4  15   6     6835.38     7316.51    452.59 o 
   5  15   6     2550.03     2231.40    306.62 o 
   6  15   6     2192.73     1804.94    347.73 o 
   7  15   6     2225.24     2140.68    318.47 o 
  -6  16   6     4708.91     4413.30    395.67 o 
  -5  16   6     2294.76     2156.46    221.69 o 
  -4  16   6        9.04        3.58     92.02 o 
  -3  16   6     1218.58     1241.45    160.69 o 
  -2  16   6      381.53      404.94    139.33 o 
  -1  16   6      117.96      146.32     86.06 o 
   0  16   6    11195.38    11589.67    310.87 o 
   1  16   6     1752.05     1572.57    195.66 o 
   2  16   6        3.97        7.10    115.92 o 
   3  16   6     1029.65      985.90    212.61 o 
   4  16   6     5132.77     5264.00    436.84 o 
   5  16   6     1375.13     1298.24    707.47 o 
   6  16   6     1695.52     1514.87    418.10 o 
  -5  17   6     2251.93     2078.99    295.76 o 
  -4  17   6     6581.93     6023.41    355.39 o 
  -3  17   6     1037.23     1031.86    185.50 o 
  -2  17   6        0.75      -61.91    109.91 o 
  -1  17   6     2912.68     3087.26    222.08 o 
   0  17   6       91.04       81.89    118.45 o 
   1  17   6      337.06      347.51    164.80 o 
   2  17   6        2.53      -75.14    132.14 o 
   3  17   6      446.54      421.53    173.80 o 
   4  17   6     6487.90     7321.97    739.18 o 
  -3  18   6        5.04       37.44    142.44 o 
  -2  18   6     2483.37     2254.44    236.41 o 
  -1  18   6     3788.04     3419.89    273.71 o 
   0  18   6     4728.43     4881.96    296.62 o 
   1  18   6     3773.35     4289.16    286.30 o 
   2  18   6     2501.34     2861.66    346.66 o 
   3  18   6     1406.33     1266.57    244.18 o 
 -11   0   7      401.88      577.96    223.30 o 
  -9   0   7    33381.82    31386.37   1001.47 o 
  -7   0   7    12694.30    13067.81    463.19 o 
  -5   0   7     4009.35     4189.93    226.81 o 
  -3   0   7    84970.50    79842.83   1706.81 o 
  -1   0   7    18414.51    17020.95    685.99 o 
   1   0   7      187.24      163.02     44.12 o 
   3   0   7     2008.67     1956.66    131.10 o 
   5   0   7    58437.08    59497.51   1138.23 o 
   7   0   7    12955.59    12962.62    659.11 o 
   9   0   7    21932.25    21114.66   1327.60 o 
 -11   1   7      437.44      416.68    132.56 o 
 -10   1   7     1769.48     1945.77    173.60 o 
  -9   1   7       71.64      103.70     78.24 o 
  -8   1   7        4.04      -46.90     61.40 o 
  -7   1   7     1796.48     1949.57    132.33 o 
  -6   1   7    26559.22    26439.42    510.40 o 
  -5   1   7    22252.66    21848.95    431.36 o 
  -4   1   7     2200.55     2547.16    127.55 o 
  -3   1   7    11316.71    11458.67    327.14 o 
  -2   1   7    10521.11    10003.29    435.08 o 
  -1   1   7     7975.85     7449.90    258.10 o 
   0   1   7     5084.37     4956.33    118.26 o 
   1   1   7    71327.12    69958.55    853.04 o 
   2   1   7    32298.21    33704.10    401.74 o 
   3   1   7     7240.48     7629.61    133.86 o 
   4   1   7     1984.59     2329.41     86.05 o 
   5   1   7    18422.46    18490.21    319.73 o 
   6   1   7    11065.48    11476.77    263.37 o 
   7   1   7     2136.93     2584.62    191.07 o 
   8   1   7     6502.67     5871.36    445.00 o 
   9   1   7     3355.94     3931.74    419.20 o 
  10   1   7      234.29      126.09    382.18 o 
 -11   2   7      170.23      123.35    106.91 o 
 -10   2   7    17700.19    17351.69    552.11 o 
  -9   2   7     2463.60     2411.16    179.44 o 
  -8   2   7     2872.11     2985.14    175.61 o 
  -7   2   7     1879.61     2189.81    129.93 o 
  -6   2   7       11.65       41.01     43.52 o 
  -5   2   7      493.76      352.56     76.56 o 
  -4   2   7      621.83      802.85     79.52 o 
  -3   2   7    10174.04    10276.52    208.61 o 
  -2   2   7   111877.03   113042.52   2178.89 o 
  -1   2   7      606.57      618.14     55.50 o 
   0   2   7       97.92      172.29     32.74 o 
   1   2   7     2729.05     2815.86     87.98 o 
   2   2   7    39643.21    39361.86    483.06 o 
   3   2   7     2187.37     1990.63     72.54 o 
   4   2   7    30928.18    32205.85    436.30 o 
   5   2   7     7969.23     8369.40    188.57 o 
   6   2   7     2600.26     2606.59    127.30 o 
   7   2   7      210.19      246.94     87.84 o 
   8   2   7    12948.06    13029.26    568.79 o 
   9   2   7     3914.01     3970.96    419.44 o 
 -11   3   7       46.19       99.08    104.23 o 
 -10   3   7     5706.97     5791.71    399.10 o 
  -9   3   7      185.23       78.45    100.74 o 
  -8   3   7      464.55      384.75     90.21 o 
  -7   3   7      132.78      127.25     58.51 o 
  -6   3   7    74762.88    75861.50   1090.87 o 
  -5   3   7     5615.96     5626.40    146.55 o 
  -4   3   7        0.30      -13.77     28.92 o 
  -3   3   7       42.64       25.23     32.16 o 
  -2   3   7    22645.49    22613.79    626.23 o 
  -1   3   7       80.67       39.76     34.25 o 
   0   3   7    21163.75    21333.06    350.72 o 
   1   3   7     1676.74     1977.96     81.02 o 
   2   3   7    38831.34    39351.70    682.18 o 
   3   3   7     3687.45     3881.75    121.84 o 
   4   3   7     2786.00     3037.13    120.15 o 
   5   3   7      682.41      538.01     65.89 o 
   6   3   7    26089.73    26243.97    574.91 o 
   7   3   7       46.99      120.12     65.73 o 
   8   3   7    16438.14    15434.14    738.19 o 
   9   3   7      247.95      257.81    158.63 o 
 -11   4   7       72.10      -24.53     94.80 o 
 -10   4   7     8940.62     8749.67    465.43 o 
  -9   4   7    18839.51    17804.02    677.35 o 
  -8   4   7      187.32      127.80     69.01 o 
  -7   4   7     3928.06     4078.60    172.00 o 
  -6   4   7      247.14      203.34     60.96 o 
  -5   4   7     2220.00     2332.07     96.22 o 
  -4   4   7        8.73      -16.41     28.73 o 
  -3   4   7    16704.64    15678.91    259.98 o 
  -2   4   7    36581.80    34409.75    491.92 o 
  -1   4   7     8090.74     7957.49    177.57 o 
   0   4   7      962.13      816.62     64.12 o 
   1   4   7     6946.70     7448.06    150.27 o 
   2   4   7    19479.08    20182.36    326.30 o 
   3   4   7      579.83      570.47     71.82 o 
   4   4   7    10488.90     9597.61    228.98 o 
   5   4   7    11700.96    12248.08    261.16 o 
   6   4   7      159.12      200.68     75.34 o 
   7   4   7     3385.91     3363.21    197.67 o 
   8   4   7     5829.25     6229.12    351.16 o 
   9   4   7    10503.25     9463.03    600.61 o 
 -11   5   7      231.41      369.79    131.49 o 
 -10   5   7      467.20      439.07    139.46 o 
  -9   5   7       11.84      -61.92     76.62 o 
  -8   5   7      427.89      524.88     91.77 o 
  -7   5   7     5764.70     5974.88    214.16 o 
  -6   5   7     1274.53     1316.48    103.79 o 
  -5   5   7    16574.70    16724.32    335.14 o 
  -4   5   7     4494.39     4141.48    112.84 o 
  -3   5   7     1171.43     1403.07     74.08 o 
  -2   5   7     4071.65     3805.52    104.69 o 
  -1   5   7     5590.00     5938.50    153.64 o 
   0   5   7     2468.57     2675.40    162.79 o 
   1   5   7    59389.40    55734.09    830.67 o 
   2   5   7      742.65      650.79     63.33 o 
   3   5   7     3814.95     3859.42    157.52 o 
   4   5   7       50.57       15.73     43.50 o 
   5   5   7    18065.70    18528.92    535.45 o 
   6   5   7     1939.89     2039.66    166.80 o 
   7   5   7     1530.42     1483.80    165.49 o 
   8   5   7      275.85      293.07     96.19 o 
   9   5   7     3358.38     3433.48    402.33 o 
 -11   6   7       19.81      -28.26    100.31 o 
 -10   6   7     1360.57     1025.74    257.98 o 
  -9   6   7    18508.86    17903.48    564.26 o 
  -8   6   7      855.47      610.92    191.26 o 
  -7   6   7     5339.52     5393.64    209.81 o 
  -6   6   7      439.40      407.42     87.93 o 
  -5   6   7     3702.24     3562.30    136.72 o 
  -4   6   7      241.52      168.96     38.00 o 
  -3   6   7    34981.21    34909.65    478.08 o 
  -2   6   7     8757.34     8400.34    165.98 o 
  -1   6   7     3753.14     3221.77    131.97 o 
   0   6   7     3325.57     3681.17    124.53 o 
   1   6   7     4847.04     4627.04    144.27 o 
   2   6   7       27.73       22.52     43.72 o 
   3   6   7      314.45      266.97     61.23 o 
   4   6   7      337.40      316.48     70.70 o 
   5   6   7    15505.04    14598.81    579.34 o 
   6   6   7     4662.48     4327.95    247.73 o 
   7   6   7     2969.22     2762.71    303.44 o 
   8   6   7     3213.86     3380.97    250.55 o 
   9   6   7    16048.12    17748.11    773.16 o 
 -11   7   7      487.91      190.12    247.50 o 
 -10   7   7     1638.53     1323.97    179.42 o 
  -9   7   7       53.65       53.37     86.52 o 
  -8   7   7       11.02       42.82     68.48 o 
  -7   7   7     1052.62     1088.57    150.75 o 
  -6   7   7    23834.50    24223.33    732.28 o 
  -5   7   7     4018.68     4101.60    191.98 o 
  -4   7   7      731.65      753.91     78.45 o 
  -3   7   7      869.17      985.29     66.46 o 
  -2   7   7      105.43      100.60     35.32 o 
  -1   7   7     6420.91     5925.04    145.11 o 
   0   7   7     1463.95     1661.33     98.31 o 
   1   7   7    15005.27    14813.31    292.62 o 
   2   7   7    19458.94    19347.25    500.31 o 
   3   7   7     1329.37     1334.72    116.26 o 
   4   7   7     8183.02     7839.33    326.30 o 
   5   7   7    14344.08    14449.59    476.77 o 
   6   7   7     4307.19     4327.56    281.22 o 
   7   7   7     1819.74     1472.65    332.16 o 
   8   7   7     7473.81     7408.27    501.11 o 
   9   7   7      655.05      736.53    177.93 o 
 -10   8   7    12008.07    11931.81    471.28 o 
  -9   8   7      504.45      306.18     94.73 o 
  -8   8   7     2378.39     2092.77    300.80 o 
  -7   8   7     3207.56     2994.23    187.76 o 
  -6   8   7        2.22       70.33     58.85 o 
  -5   8   7     1952.46     2257.21    119.83 o 
  -4   8   7      248.47      200.46     86.39 o 
  -3   8   7      706.14      648.29     62.25 o 
  -2   8   7    56442.88    55711.25    713.73 o 
  -1   8   7      712.72      813.17     87.58 o 
   0   8   7      184.62      169.04     49.05 o 
   1   8   7     1345.82     1351.30     89.34 o 
   2   8   7    22157.04    21648.44    479.07 o 
   3   8   7     1024.52     1016.90    188.29 o 
   4   8   7    22143.43    21110.27    617.34 o 
   5   8   7       26.84      -25.87     74.41 o 
   6   8   7     1812.40     1375.95    184.32 o 
   7   8   7     2054.14     2040.59    366.40 o 
   8   8   7     9480.96     9682.39    668.61 o 
   9   8   7      699.01      287.68    213.34 o 
  10   8   7     2357.97     2085.80    432.74 o 
 -10   9   7     3451.38     3207.45    261.51 o 
  -9   9   7      246.76      277.16    107.17 o 
  -8   9   7     2462.88     2859.61    346.47 o 
  -7   9   7     2166.05     2034.57    238.53 o 
  -6   9   7    34167.66    33280.05   1144.20 o 
  -5   9   7     2439.68     2463.09    183.61 o 
  -4   9   7      474.80      651.49     86.88 o 
  -3   9   7      833.38      687.64     90.01 o 
  -2   9   7     5771.30     5608.23    241.00 o 
  -1   9   7        0.97       35.43     43.32 o 
   0   9   7     5411.42     5229.20    168.99 o 
   1   9   7    10248.67    10109.67    270.35 o 
   2   9   7    13436.07    13155.65    353.51 o 
   3   9   7     2520.64     2598.83    212.87 o 
   4   9   7      525.51      448.70    125.44 o 
   5   9   7     3787.00     3934.42    463.98 o 
   6   9   7    12555.58    12832.02    527.32 o 
   7   9   7       53.27       18.54     97.63 o 
   8   9   7    12306.88    12395.26   1052.84 o 
   9   9   7     2285.40     1699.94    270.12 o 
  10   9   7     1006.27      946.48    321.09 o 
  -9  10   7    11506.41    11699.88    397.16 o 
  -8  10   7       11.94        9.91     76.50 o 
  -7  10   7      217.55      163.32     81.26 o 
  -6  10   7      157.05      156.42     70.20 o 
  -5  10   7     1782.18     1602.49    135.68 o 
  -4  10   7      961.39      798.85     98.81 o 
  -3  10   7    19940.70    20325.34    488.12 o 
  -2  10   7     9209.96     9455.05    267.75 o 
  -1  10   7     2321.58     2195.08    112.91 o 
   0  10   7     6555.22     6857.94    225.11 o 
   1  10   7     6666.17     6713.02    245.97 o 
   2  10   7     8981.23     8551.88    577.74 o 
   3  10   7      262.50      288.45     90.92 o 
   4  10   7     7324.71     7304.69    376.58 o 
   5  10   7    14625.02    12674.49    524.16 o 
   6  10   7      198.44       78.13    101.23 o 
   7  10   7     1894.88     1564.49    432.38 o 
   8  10   7     1681.69     1318.31    327.11 o 
   9  10   7     9868.85    11282.54    616.90 o 
  -9  11   7        0.42       51.06     93.79 o 
  -8  11   7     3684.87     3381.34    218.03 o 
  -7  11   7     5645.26     5784.41    261.94 o 
  -6  11   7      153.20      170.92     85.05 o 
  -5  11   7     9271.28     9566.98    330.56 o 
  -4  11   7     6128.93     6074.33    500.91 o 
  -3  11   7      167.58      125.71     64.51 o 
  -2  11   7       97.44      126.04     54.31 o 
  -1  11   7     6894.52     7122.91    191.48 o 
   0  11   7      127.35      110.56     61.49 o 
   1  11   7    43354.84    44871.39    966.23 o 
   2  11   7      420.70      376.48     92.28 o 
   3  11   7       78.34        8.85     81.13 o 
   4  11   7     1635.49     1664.00    474.66 o 
   5  11   7    13733.19    13822.80    566.09 o 
   6  11   7      647.11      338.57    125.69 o 
   7  11   7      869.66      504.50    152.97 o 
   8  11   7      493.74      471.79    164.58 o 
   9  11   7     2348.03     2944.67    353.57 o 
  -9  12   7     9440.63     9047.16    450.03 o 
  -8  12   7     1658.23     1838.52    200.93 o 
  -7  12   7     4530.92     4957.05    401.55 o 
  -6  12   7      134.14      216.25     90.33 o 
  -5  12   7     5809.74     5371.39    262.53 o 
  -4  12   7      937.41     1021.88    117.07 o 
  -3  12   7    15020.27    14425.23    668.10 o 
  -2  12   7    11625.70    11711.24    589.52 o 
  -1  12   7       38.63       66.50     50.39 o 
   0  12   7     4955.27     5015.30    211.05 o 
   1  12   7     2235.19     2396.10    191.29 o 
   2  12   7     1680.62     1317.90    166.48 o 
   3  12   7      383.93      265.35    119.26 o 
   4  12   7      596.66      416.96    131.24 o 
   5  12   7     8000.33     8242.63    458.26 o 
   6  12   7     4287.10     3509.63    363.80 o 
   7  12   7      230.99      167.00    133.53 o 
   8  12   7     4582.41     4786.08    986.49 o 
  -8  13   7       62.14       68.21    113.24 o 
  -7  13   7       49.05      -38.20     96.97 o 
  -6  13   7    17147.44    16351.16    485.59 o 
  -5  13   7      522.24      578.06    119.60 o 
  -4  13   7      570.76      579.75    116.54 o 
  -3  13   7     1657.73     1587.84    138.26 o 
  -2  13   7     4561.06     4512.01    224.83 o 
  -1  13   7     4599.11     4957.89    190.55 o 
   0  13   7     1980.92     1896.06    227.82 o 
   1  13   7     1195.08     1027.36    173.01 o 
   2  13   7     9406.47     9552.41    378.50 o 
   3  13   7     2917.85     2505.59    269.02 o 
   4  13   7     2331.37     2369.77    436.61 o 
   5  13   7     2355.16     2287.48    270.05 o 
   6  13   7     4479.73     4339.97    398.67 o 
   7  13   7      231.39      185.44    181.92 o 
   8  13   7     4926.31     5268.54    686.87 o 
  -7  14   7     2715.85     2347.33    256.99 o 
  -6  14   7        2.68       17.93     96.18 o 
  -5  14   7      760.23      728.15    136.58 o 
  -4  14   7        0.94       32.22     82.29 o 
  -3  14   7     1279.24     1405.05    136.45 o 
  -2  14   7    18316.13    18954.37    728.65 o 
  -1  14   7     1191.67     1179.36    113.26 o 
   0  14   7      214.86       98.13     74.90 o 
   1  14   7      260.31      173.77     81.41 o 
   2  14   7    10080.92     9618.57    480.41 o 
   3  14   7       81.65       82.52    118.25 o 
   4  14   7     6474.01     6910.70    437.94 o 
   5  14   7     3098.57     2728.70    328.25 o 
   6  14   7       80.41      132.07    129.42 o 
   7  14   7     2471.02     2156.04    335.73 o 
  -6  15   7     6755.21     6959.59    699.69 o 
  -5  15   7     4259.92     4074.97    256.96 o 
  -4  15   7     2089.46     2057.00    190.63 o 
  -3  15   7      340.33      434.21    155.83 o 
  -2  15   7     3761.22     3758.89    340.13 o 
  -1  15   7      330.36      405.05     87.04 o 
   0  15   7      784.23      719.35    123.27 o 
   1  15   7     9036.87     9132.51    341.50 o 
   2  15   7     1380.93     1409.80    222.96 o 
   3  15   7     1924.85     2266.28    272.84 o 
   4  15   7      959.61     1365.10    300.69 o 
   5  15   7     4709.93     4605.83    424.20 o 
   6  15   7     3456.52     3226.28    379.31 o 
  -5  16   7     1496.09     1663.84    217.99 o 
  -4  16   7      930.03     1107.28    167.43 o 
  -3  16   7     8474.20     8232.82    392.20 o 
  -2  16   7      180.43       88.54    118.11 o 
  -1  16   7     1285.27     1576.13    153.92 o 
   0  16   7     6139.89     5778.81    593.72 o 
   1  16   7      993.87     1094.40    182.84 o 
   2  16   7     1420.95     1248.86    369.49 o 
   3  16   7      770.29      557.40    226.42 o 
   4  16   7      592.68      451.39    183.87 o 
   5  16   7     7711.30     6472.26    500.56 o 
  -4  17   7     3207.96     3233.60    240.02 o 
  -3  17   7     1413.56     1697.47    217.99 o 
  -2  17   7      122.65      -88.20    108.68 o 
  -1  17   7     2533.52     2650.76    229.58 o 
   0  17   7       24.06        6.85     83.19 o 
   1  17   7     9268.97     9311.09    589.27 o 
   2  17   7     1857.60     2269.21    373.01 o 
   3  17   7       10.19      131.00    152.14 o 
   4  17   7     2350.83     1576.31    275.54 o 
  -2  18   7     4511.81     4294.10    302.54 o 
  -1  18   7      370.11      264.91    203.00 o 
   0  18   7     2192.01     2063.98    210.93 o 
   1  18   7        0.02       35.66    118.12 o 
   2  18   7      737.33      787.63    225.41 o 
 -10   0   8      250.57      243.95    144.84 o 
  -8   0   8       82.70      132.67    113.38 o 
  -6   0   8     4633.21     4640.53    262.56 o 
  -4   0   8    48280.32    47778.98   1117.09 o 
  -2   0   8     2195.61     2207.85    165.62 o 
   0   0   8    11115.10    10244.81    315.90 o 
   2   0   8    76756.31    77245.44   1197.50 o 
   4   0   8     1968.33     1730.16    143.00 o 
   6   0   8    41831.51    42669.00   1477.71 o 
   8   0   8      844.27      907.14    302.08 o 
 -11   1   8      252.81      340.50    126.34 o 
 -10   1   8      266.05      110.10     94.38 o 
  -9   1   8     5103.45     5446.53    342.53 o 
  -8   1   8    22949.21    24459.47    579.75 o 
  -7   1   8     1731.72     1926.67    136.57 o 
  -6   1   8      110.35       -2.06     56.28 o 
  -5   1   8      281.01      245.15     62.26 o 
  -4   1   8     3867.86     3867.31    147.79 o 
  -3   1   8     1642.94     1583.78    135.70 o 
  -2   1   8    29025.21    27980.07    644.99 o 
  -1   1   8    27655.65    27022.30    521.22 o 
   0   1   8     8605.58     8359.94    185.61 o 
   1   1   8        8.91       -9.47     25.70 o 
   2   1   8     5507.13     5392.09    123.01 o 
   3   1   8    14450.29    14126.04    239.41 o 
   4   1   8     1427.25     1644.54     77.19 o 
   5   1   8    10338.25    10324.71    211.82 o 
   6   1   8    32791.73    33430.52    628.51 o 
   7   1   8     2360.00     2183.74    183.87 o 
   8   1   8      117.82      213.46    138.77 o 
   9   1   8     2734.34     3099.71    383.06 o 
 -11   2   8    12788.82    12599.95    742.51 o 
 -10   2   8        2.06      101.39     88.13 o 
  -9   2   8     1874.90     1744.93    166.39 o 
  -8   2   8        1.61      -60.88     64.20 o 
  -7   2   8     8582.21     8877.59    253.45 o 
  -6   2   8      478.75      513.54     72.71 o 
  -5   2   8    50547.80    50623.45   1026.14 o 
  -4   2   8     9072.82     9058.06    214.48 o 
  -3   2   8      111.88      141.55     44.42 o 
  -2   2   8      509.68      335.92     58.00 o 
  -1   2   8    15510.79    14680.21    289.35 o 
   0   2   8     9303.96     9368.63    194.80 o 
   1   2   8     3498.82     3196.47    128.96 o 
   2   2   8    20619.79    20730.11    334.11 o 
   3   2   8    27995.70    27718.61    371.17 o 
   4   2   8       39.88       21.61     30.97 o 
   5   2   8     1331.56     1597.94    101.20 o 
   6   2   8     3894.81     3887.13    157.13 o 
   7   2   8    20869.68    22149.93    611.64 o 
   8   2   8       57.80       29.45    115.61 o 
   9   2   8    11531.76    11567.50    744.11 o 
 -11   3   8      200.31       84.25    109.49 o 
 -10   3   8      417.74      127.21    201.68 o 
  -9   3   8    17699.21    18393.74    500.86 o 
  -8   3   8     1042.92     1014.64    128.73 o 
  -7   3   8     7310.74     7705.60    235.14 o 
  -6   3   8      185.45      120.40     55.09 o 
  -5   3   8      682.01      754.13     64.67 o 
  -4   3   8     1566.48     1452.22     97.38 o 
  -3   3   8    12217.19    12271.93    223.94 o 
  -2   3   8      816.31      679.69     74.74 o 
  -1   3   8    78963.65    79009.30   1097.60 o 
   0   3   8     3548.67     3683.35    119.23 o 
   1   3   8      509.21      537.02     55.43 o 
   2   3   8      431.75      344.46     53.70 o 
   3   3   8    32220.56    32870.99    452.72 o 
   4   3   8        0.73        0.59     34.70 o 
   5   3   8    10200.51    10512.78    243.10 o 
   6   3   8        4.72        1.08     54.63 o 
   7   3   8     3340.01     3703.13    215.50 o 
   8   3   8     1070.41     1092.91    236.34 o 
   9   3   8     7365.07     7245.21    539.75 o 
 -11   4   8    10685.96    10073.34    492.09 o 
 -10   4   8      172.72       68.27    100.85 o 
  -9   4   8     4346.29     4405.37    239.19 o 
  -8   4   8      133.81       88.43     67.27 o 
  -7   4   8     7939.96     8013.47    251.94 o 
  -6   4   8     3500.27     3398.62    156.26 o 
  -5   4   8    19046.82    19070.89    322.55 o 
  -4   4   8    21503.67    21468.99    341.67 o 
  -3   4   8       19.02      -14.26     31.47 o 
  -2   4   8      308.78      280.10     53.44 o 
  -1   4   8     2015.59     1935.15    103.87 o 
   0   4   8    12676.85    12532.56    435.92 o 
   1   4   8     1754.88     1947.16    114.29 o 
   2   4   8    23766.33    22305.15    344.34 o 
   3   4   8    11296.94    10918.80    264.56 o 
   4   4   8     3369.44     3234.18    128.87 o 
   5   4   8      392.07      239.39     65.87 o 
   6   4   8     6461.99     6814.19    272.57 o 
   7   4   8     9566.81     9104.84    333.64 o 
   8   4   8      284.38      116.22     99.21 o 
   9   4   8     9639.57     8675.62    590.17 o 
 -11   5   8      150.55      140.56    188.49 o 
 -10   5   8       98.16       81.39    100.74 o 
  -9   5   8      156.35       74.55     88.20 o 
  -8   5   8    26144.20    25332.74    541.81 o 
  -7   5   8      653.63      586.94     91.29 o 
  -6   5   8      269.22      235.46     62.50 o 
  -5   5   8      147.48      124.35     53.39 o 
  -4   5   8     6493.64     6588.36    164.22 o 
  -3   5   8     1285.41     1390.80     91.57 o 
  -2   5   8    26427.48    27065.28    366.04 o 
  -1   5   8     1082.49      994.21     82.61 o 
   0   5   8    16047.04    15786.89    339.60 o 
   1   5   8       31.66       33.78     32.61 o 
   2   5   8     1276.25     1165.65     79.47 o 
   3   5   8     1035.88     1005.45     96.41 o 
   4   5   8     1570.91     1485.14    118.28 o 
   5   5   8     3366.59     3697.39    169.56 o 
   6   5   8    22252.35    21397.54    591.03 o 
   7   5   8      318.38      398.01    105.24 o 
   8   5   8      879.15      849.10    137.69 o 
   9   5   8      628.40      480.62    191.44 o 
 -11   6   8      208.79      -74.76    191.48 o 
 -10   6   8      154.82      161.22    108.28 o 
  -9   6   8       68.45      103.13     89.93 o 
  -8   6   8        0.18      -70.04     81.12 o 
  -7   6   8       67.28       76.78     65.85 o 
  -6   6   8     2686.09     2456.31    143.60 o 
  -5   6   8     5262.28     5616.00    203.85 o 
  -4   6   8    26362.20    24658.19    415.61 o 
  -3   6   8     2156.59     2166.60     98.80 o 
  -2   6   8     1220.38      890.83     65.11 o 
  -1   6   8        5.53        8.73     36.51 o 
   0   6   8     8992.79     9442.10    226.70 o 
   1   6   8      481.26      395.55     60.34 o 
   2   6   8    38774.85    38652.90    664.90 o 
   3   6   8     5226.95     4993.71    256.36 o 
   4   6   8      411.06      515.68     87.60 o 
   5   6   8     3520.22     3300.09    233.64 o 
   6   6   8    19945.01    19197.96    968.25 o 
   7   6   8      644.72      749.29    134.23 o 
   8   6   8      834.21      746.64    133.83 o 
   9   6   8      222.57       31.04    407.95 o 
 -10   7   8      468.48      270.58    120.62 o 
  -9   7   8     4033.52     4150.50    266.70 o 
  -8   7   8    12050.47    12138.20    376.71 o 
  -7   7   8     4800.27     4715.82    216.10 o 
  -6   7   8     1922.90     1691.85    178.99 o 
  -5   7   8      260.59      181.18     71.66 o 
  -4   7   8    11779.26    11226.40    253.36 o 
  -3   7   8      154.24      232.68     47.62 o 
  -2   7   8     7629.83     7289.67    179.69 o 
  -1   7   8    30607.56    30040.77    538.00 o 
   0   7   8     4210.86     4368.79    168.06 o 
   1   7   8     2287.71     2483.89    121.57 o 
   2   7   8       62.14       56.49     45.30 o 
   3   7   8     9771.32    10203.62    306.16 o 
   4   7   8     2391.42     2257.68    193.15 o 
   5   7   8    12383.88    12084.08    475.72 o 
   6   7   8    10305.29    10891.66    994.98 o 
   7   7   8     3753.63     3829.51    475.71 o 
   8   7   8      292.47      243.37    123.58 o 
   9   7   8     6614.89     6182.39    743.82 o 
 -10   8   8      200.50      257.23    122.20 o 
  -9   8   8     2905.02     2276.13    309.59 o 
  -8   8   8      813.39      532.70    106.09 o 
  -7   8   8     4749.57     4857.11    228.43 o 
  -6   8   8      245.46      124.36     64.97 o 
  -5   8   8    45650.63    44418.21    798.87 o 
  -4   8   8      866.05     1213.60    217.08 o 
  -3   8   8       14.82       -8.04     62.21 o 
  -2   8   8      772.59      938.54     72.41 o 
  -1   8   8     5074.16     5586.23    192.72 o 
   0   8   8     4736.27     4596.19    163.04 o 
   1   8   8      412.11      418.29     82.83 o 
   2   8   8      730.34      988.02    129.94 o 
   3   8   8    25424.58    25586.12    793.33 o 
   4   8   8     2721.71     2958.16    248.37 o 
   5   8   8     2618.64     2198.93    309.62 o 
   6   8   8      226.06      187.94    104.24 o 
   7   8   8    14324.56    14098.15    729.35 o 
   8   8   8       15.04        9.50    105.52 o 
   9   8   8     8392.46     9024.62    511.15 o 
 -10   9   8      557.50      425.97    131.41 o 
  -9   9   8     6908.26     6889.40    304.11 o 
  -8   9   8     5716.02     5473.11    258.29 o 
  -7   9   8     4789.13     5130.38    239.54 o 
  -6   9   8      158.62      165.15     79.30 o 
  -5   9   8      877.67      800.95    142.11 o 
  -4   9   8      564.75      481.71     86.83 o 
  -3   9   8     5211.51     5366.45    278.56 o 
  -2   9   8     5971.94     5606.89    162.51 o 
  -1   9   8    38922.67    37546.98    662.93 o 
   0   9   8    12948.64    13341.07    353.53 o 
   1   9   8      791.73      716.30     91.52 o 
   2   9   8     1130.40     1124.12    120.58 o 
   3   9   8    26378.98    25709.27   1056.54 o 
   4   9   8      782.88      374.50    117.26 o 
   5   9   8     9528.04     9337.10    432.29 o 
   6   9   8     3180.95     3766.70    308.08 o 
   7   9   8      122.11       68.93    102.31 o 
   8   9   8     2223.67     2027.62    478.70 o 
   9   9   8     5914.15     5951.91    756.36 o 
  -9  10   8     3104.56     3239.83    221.12 o 
  -8  10   8       12.74       73.66     78.87 o 
  -7  10   8     5860.14     6222.43    341.18 o 
  -6  10   8     2518.63     2508.81    189.02 o 
  -5  10   8     8905.37     8957.33    472.11 o 
  -4  10   8    24033.26    23183.76    495.05 o 
  -3  10   8     1738.51     1635.41    113.09 o 
  -2  10   8      474.69      472.39     69.01 o 
  -1  10   8     1736.29     1678.60    126.47 o 
   0  10   8     8823.94     8990.45    266.74 o 
   1  10   8       55.81       53.74     53.74 o 
   2  10   8    20625.07    20438.43    527.05 o 
   3  10   8     2975.31     3632.19    285.86 o 
   4  10   8     2806.67     2888.53    349.53 o 
   5  10   8       16.61      -22.93     89.41 o 
   6  10   8    11230.42    10823.92    500.07 o 
   7  10   8     3774.60     3047.90    401.10 o 
   8  10   8      174.57      110.12    138.94 o 
   9  10   8     4567.31     4570.05    423.07 o 
  -9  11   8      111.34      -22.34    126.40 o 
  -8  11   8    21690.33    21262.77    691.85 o 
  -7  11   8      779.24      653.97    144.22 o 
  -6  11   8      439.39      287.03    100.18 o 
  -5  11   8      981.37      798.09    111.30 o 
  -4  11   8     5911.03     6168.70    231.33 o 
  -3  11   8     2165.99     2122.50    192.35 o 
  -2  11   8    14060.24    14030.84    518.08 o 
  -1  11   8      425.96      375.54     74.92 o 
   0  11   8     7572.64     8202.02    261.24 o 
   1  11   8     6233.75     6032.01    288.97 o 
   2  11   8     4426.71     4608.79    263.31 o 
   3  11   8      166.64      131.08     99.45 o 
   4  11   8     2588.03     2442.36    260.28 o 
   5  11   8       87.27       12.80    121.71 o 
   6  11   8    10992.03    11279.79    527.52 o 
   7  11   8      729.58      507.93    249.14 o 
   8  11   8        5.40      -40.29    116.42 o 
  -8  12   8      176.18      161.07    159.50 o 
  -7  12   8       50.31      -70.16     95.67 o 
  -6  12   8      224.95      203.64     95.22 o 
  -5  12   8     5145.47     4464.55    422.65 o 
  -4  12   8    10409.69    10642.52    528.93 o 
  -3  12   8     7891.71     7644.64    380.75 o 
  -2  12   8     1190.37     1384.36    146.22 o 
  -1  12   8     3312.28     3322.13    235.49 o 
   0  12   8     8016.40     8182.07    271.12 o 
   1  12   8     2437.97     2376.87    182.28 o 
   2  12   8    15005.96    15047.49    673.57 o 
   3  12   8     2307.74     2864.81    278.72 o 
   4  12   8      457.45      649.57    161.17 o 
   5  12   8     5106.77     4840.36    360.80 o 
   6  12   8     7288.33     7734.20   1568.06 o 
   7  12   8     2607.35     2460.22    328.94 o 
   8  12   8       67.15       76.33    147.70 o 
  -8  13   8     1563.94     1735.01    237.09 o 
  -7  13   8     4491.14     4158.14    313.63 o 
  -6  13   8     1855.28     1935.08    189.60 o 
  -5  13   8      186.64      260.95     94.81 o 
  -4  13   8     2866.07     2726.22    202.30 o 
  -3  13   8      390.69      320.62     86.84 o 
  -2  13   8      320.84      361.15     78.04 o 
  -1  13   8    16624.53    16529.89    528.86 o 
   0  13   8        2.56      -32.16     65.40 o 
   1  13   8     1435.18     1575.00    193.35 o 
   2  13   8      336.02      349.49    179.86 o 
   3  13   8     8233.14     8214.08    438.92 o 
   4  13   8      519.87      691.36    179.15 o 
   5  13   8     5107.95     4893.39    382.39 o 
   6  13   8      981.31      711.95    193.52 o 
   7  13   8     1526.17     1408.92    257.64 o 
  -7  14   8     1449.71     1228.91    464.39 o 
  -6  14   8     1536.95     1580.03    262.51 o 
  -5  14   8    15957.25    15447.82    604.99 o 
  -4  14   8     1235.04     1190.16    154.08 o 
  -3  14   8       75.68      139.92     77.49 o 
  -2  14   8     1167.90     1203.97    186.03 o 
  -1  14   8     4977.08     5072.85    301.48 o 
   0  14   8        4.62       26.02     72.37 o 
   1  14   8      247.20      242.74     90.35 o 
   2  14   8      727.87      783.38    183.22 o 
   3  14   8     4816.44     4405.96    494.42 o 
   4  14   8     4939.60     4556.56    485.05 o 
   5  14   8      222.98      152.45    133.09 o 
   6  14   8      933.83      680.14    205.54 o 
   7  14   8     6938.16     6926.06    560.78 o 
  -6  15   8      518.23      488.79    130.94 o 
  -5  15   8      316.91      366.57    120.32 o 
  -4  15   8      456.96      467.49    125.85 o 
  -3  15   8     1960.44     1823.64    200.32 o 
  -2  15   8     4782.38     5392.39    263.09 o 
  -1  15   8     7430.65     7486.32    560.80 o 
   0  15   8     7818.88     7985.28    460.35 o 
   1  15   8     2819.84     2662.43    302.17 o 
   2  15   8     3599.72     3478.35    290.04 o 
   3  15   8     6040.28     5523.97    436.79 o 
   4  15   8      969.01      673.90    208.07 o 
   5  15   8     2540.34     2642.40    452.94 o 
   6  15   8     2844.19     1998.73    395.65 o 
  -5  16   8      250.68      158.14    116.98 o 
  -4  16   8    12592.52    12389.43    420.46 o 
  -3  16   8     2910.82     2998.25    252.98 o 
  -2  16   8        7.21       57.10    154.01 o 
  -1  16   8      185.00      124.64    111.46 o 
   0  16   8     3352.92     2875.13    293.03 o 
   1  16   8        6.82       96.11    156.04 o 
   2  16   8     8045.86     7287.98    688.91 o 
   3  16   8        5.53       70.48    128.16 o 
   4  16   8     1241.14      918.13    221.59 o 
   5  16   8     1979.58     1643.70    411.46 o 
  -3  17   8      475.61      198.41    130.82 o 
  -2  17   8     3417.54     3669.80    379.16 o 
  -1  17   8     1026.99      890.64    180.99 o 
   0  17   8     1570.85      897.69    237.78 o 
   1  17   8     5613.92     5160.08    359.00 o 
   2  17   8      675.95      607.15    227.71 o 
   3  17   8       73.11      117.32    149.27 o 
 -11   0   9     3767.39     4333.46    374.20 o 
  -9   0   9      835.11      895.48    187.85 o 
  -7   0   9    51682.36    53902.54   1739.70 o 
  -5   0   9      600.06      708.69    119.68 o 
  -3   0   9    22261.22    22583.91    763.81 o 
  -1   0   9    13510.68    13542.71    596.88 o 
   1   0   9    13774.24    14214.47    393.94 o 
   3   0   9    27088.34    27516.88    581.68 o 
   5   0   9     5286.02     4988.61    216.57 o 
   7   0   9    14274.46    15432.14    764.91 o 
   9   0   9      245.25      198.79    214.01 o 
 -11   1   9     9624.50    10162.41    427.88 o 
 -10   1   9     6894.83     6868.30    302.46 o 
  -9   1   9      995.02      922.45    135.66 o 
  -8   1   9       81.60      -31.56     74.06 o 
  -7   1   9        4.02      -14.60     59.48 o 
  -6   1   9     3516.00     4034.87    179.32 o 
  -5   1   9      585.14      571.36     97.96 o 
  -4   1   9    12725.26    12236.49    302.99 o 
  -3   1   9    44190.71    43331.20    998.82 o 
  -2   1   9      469.17      664.97     80.03 o 
  -1   1   9        3.62       -5.24     30.59 o 
   0   1   9     3068.28     2785.97    112.18 o 
   1   1   9    24210.97    23360.61    384.11 o 
   2   1   9     1100.27     1286.97     74.98 o 
   3   1   9    27880.38    29326.86    417.96 o 
   4   1   9     5651.82     6253.58    145.53 o 
   5   1   9        7.09      -35.55     35.55 o 
   6   1   9        5.89       16.08     49.40 o 
   7   1   9    25804.52    26099.64    686.99 o 
   8   1   9     5328.61     5201.73    444.95 o 
   9   1   9       24.93       59.81    139.70 o 
 -11   2   9     1698.63     1530.74    200.03 o 
 -10   2   9      651.67      352.26    115.00 o 
  -9   2   9      511.42      527.28    117.30 o 
  -8   2   9     6679.96     6559.17    272.77 o 
  -7   2   9    18156.00    18497.64    451.58 o 
  -6   2   9    22236.11    21605.85    420.32 o 
  -5   2   9       95.74       93.05     51.02 o 
  -4   2   9       43.98       11.99     48.52 o 
  -3   2   9      904.40      922.08     98.01 o 
  -2   2   9     9143.88     8916.34    427.56 o 
  -1   2   9     1699.84     1606.91     88.72 o 
   0   2   9    43091.42    40945.52    606.00 o 
   1   2   9     3401.99     3357.07    124.01 o 
   2   2   9     2296.30     2420.07    104.23 o 
   3   2   9     2380.51     2593.28    102.04 o 
   4   2   9    30359.73    29572.63    455.44 o 
   5   2   9     1610.52     1836.98    102.42 o 
   6   2   9    13636.13    13533.35    285.15 o 
   7   2   9     2490.92     2407.48    221.31 o 
   8   2   9     1039.12      901.73    214.09 o 
   9   2   9      996.25      809.30    227.50 o 
 -11   3   9      171.22        7.86    118.50 o 
 -10   3   9    26254.92    26954.06    764.73 o 
  -9   3   9      716.22      710.75    125.44 o 
  -8   3   9     3538.37     3753.14    212.37 o 
  -7   3   9      439.98      298.27     79.55 o 
  -6   3   9    12123.05    12078.66    287.70 o 
  -5   3   9      416.15      383.31     53.41 o 
  -4   3   9    32972.08    32394.23    637.59 o 
  -3   3   9      137.08      199.15     57.46 o 
  -2   3   9    12585.36    12139.18    546.83 o 
  -1   3   9     2717.32     2877.93    137.68 o 
   0   3   9     7836.67     8043.18    182.82 o 
   1   3   9        1.50      -25.37     30.45 o 
   2   3   9      198.47      173.29     45.40 o 
   3   3   9      417.50      428.31     49.80 o 
   4   3   9    19598.37    19881.29    343.44 o 
   5   3   9      142.19      133.90     45.15 o 
   6   3   9      548.64      475.04     92.31 o 
   7   3   9     1335.98     1054.41    185.92 o 
   8   3   9    21177.11    20526.19    903.24 o 
   9   3   9        0.62        2.09    132.33 o 
 -11   4   9      978.26      574.62    149.49 o 
 -10   4   9       87.62      149.58    108.10 o 
  -9   4   9       26.03       27.97     88.33 o 
  -8   4   9     3449.30     3798.84    258.74 o 
  -7   4   9    15525.21    15779.21    383.47 o 
  -6   4   9    15691.11    15656.22    368.16 o 
  -5   4   9     1387.40     1322.25     94.28 o 
  -4   4   9     2371.93     2506.07    107.50 o 
  -3   4   9     4936.65     5008.65    181.16 o 
  -2   4   9    10507.15    10379.45    280.11 o 
  -1   4   9     9485.29     9166.40    245.57 o 
   0   4   9    49960.27    49090.88    788.84 o 
   1   4   9     5691.34     5940.34    163.39 o 
   2   4   9     2986.80     3040.48    121.67 o 
   3   4   9     4269.66     4281.99    158.70 o 
   4   4   9    12399.54    12281.12    249.21 o 
   5   4   9     3805.47     3604.35    162.15 o 
   6   4   9     6101.84     6316.26    345.35 o 
   7   4   9     6210.55     5998.54    368.43 o 
   8   4   9     1296.13     1423.16    197.42 o 
   9   4   9       51.31      293.73    252.98 o 
 -10   5   9     1761.26     1963.15    209.77 o 
  -9   5   9     2560.64     2697.43    220.83 o 
  -8   5   9      454.59      340.10    100.86 o 
  -7   5   9       20.43      150.33     68.36 o 
  -6   5   9     1334.59     1217.26    125.99 o 
  -5   5   9      546.86      324.00     81.71 o 
  -4   5   9     4763.38     4844.76    147.45 o 
  -3   5   9    44663.23    43315.42    580.36 o 
  -2   5   9        7.36       55.53     41.40 o 
  -1   5   9       10.11      -22.39     57.60 o 
   0   5   9        4.72        9.50     39.99 o 
   1   5   9    21282.83    20842.84    407.59 o 
   2   5   9        4.82        1.59     41.60 o 
   3   5   9    29159.79    28377.73    502.95 o 
   4   5   9     1904.71     1935.25    137.17 o 
   5   5   9     1293.16     1233.55    133.69 o 
   6   5   9     2478.75     2171.12    190.75 o 
   7   5   9    17873.05    19259.36    627.77 o 
   8   5   9     2920.19     3188.33    280.59 o 
   9   5   9      157.60      160.61    262.08 o 
 -10   6   9        1.46       15.56    102.33 o 
  -9   6   9      611.42      830.16    146.83 o 
  -8   6   9     1562.34     1162.81    168.13 o 
  -7   6   9    36173.31    35811.71    690.23 o 
  -6   6   9     3179.08     3508.07    207.98 o 
  -5   6   9      783.72      557.59     92.01 o 
  -4   6   9       25.50       33.11     45.66 o 
  -3   6   9    14264.76    12596.48    232.55 o 
  -2   6   9      184.54       94.94     53.75 o 
  -1   6   9    10567.13    10232.44    249.32 o 
   0   6   9     3037.75     3186.98    152.74 o 
   1   6   9    16403.00    15734.53    321.86 o 
   2   6   9     1778.29     1944.07    132.81 o 
   3   6   9     2381.15     2371.01    139.67 o 
   4   6   9     1049.33     1113.52    126.11 o 
   5   6   9     8936.84     9400.96    357.34 o 
   6   6   9      493.05      365.39    104.67 o 
   7   6   9    15760.07    15582.69    627.78 o 
   8   6   9      650.67      566.74    128.32 o 
   9   6   9        3.72      167.08    417.32 o 
 -10   7   9    10061.49    10087.56    498.81 o 
  -9   7   9       63.31       69.14     93.21 o 
  -8   7   9      132.34      124.87     78.45 o 
  -7   7   9      153.51      185.07     74.25 o 
  -6   7   9      882.07      748.02    192.61 o 
  -5   7   9      672.05      604.98    108.63 o 
  -4   7   9    22353.27    22153.64    401.46 o 
  -3   7   9    25705.70    25407.58    390.24 o 
  -2   7   9     2642.36     2585.99    150.29 o 
  -1   7   9     3035.32     3353.02    148.08 o 
   0   7   9     2994.59     2911.80    149.84 o 
   1   7   9    11914.04    11394.90    329.26 o 
   2   7   9     1293.07     1050.99    139.24 o 
   3   7   9     9647.33     8933.38    278.52 o 
   4   7   9    18322.97    17631.71    603.33 o 
   5   7   9       13.50      -72.82     72.82 o 
   6   7   9      883.94      851.32    157.19 o 
   7   7   9     4469.16     4287.48    324.60 o 
   8   7   9     8325.72     8853.68    710.83 o 
   9   7   9       20.19       49.77    169.62 o 
 -10   8   9       30.97      171.82    118.52 o 
  -9   8   9      713.43      740.88    172.11 o 
  -8   8   9     5364.23     5088.83    247.14 o 
  -7   8   9     2425.78     2025.27    354.48 o 
  -6   8   9    22991.48    22438.95    905.55 o 
  -5   8   9     1094.14     1069.51    115.65 o 
  -4   8   9      944.73     1240.84    114.87 o 
  -3   8   9     2118.27     2193.16    181.17 o 
  -2   8   9     6809.25     6279.22    196.62 o 
  -1   8   9       25.96      -14.34     46.94 o 
   0   8   9    49073.05    47222.11    802.19 o 
   1   8   9     1131.26      992.75    119.15 o 
   2   8   9       41.57       70.94     53.03 o 
   3   8   9      734.19      744.59    143.91 o 
   4   8   9    29887.08    29174.97    869.57 o 
   5   8   9      802.14      700.25    144.24 o 
   6   8   9     7151.50     6694.47    386.25 o 
   7   8   9       87.53       34.99     98.20 o 
   8   8   9     1850.84     1776.48    440.71 o 
   9   8   9     1147.90      901.62    208.07 o 
  -9   9   9     1947.46     2069.85    237.43 o 
  -8   9   9     2228.94     2362.22    241.14 o 
  -7   9   9       52.69       64.39     86.61 o 
  -6   9   9     5262.61     5647.58    236.76 o 
  -5   9   9      349.65      507.30     94.21 o 
  -4   9   9    29666.40    29741.61    587.21 o 
  -3   9   9    15310.65    15111.52    404.63 o 
  -2   9   9      641.43      751.48     93.81 o 
  -1   9   9     1599.70     1428.02    119.16 o 
   0   9   9    10984.97    10650.72    378.40 o 
   1   9   9      479.28      557.00     86.66 o 
   2   9   9      443.43      417.23     89.56 o 
   3   9   9     1400.77     1240.67    185.90 o 
   4   9   9    15930.39    16120.62    597.94 o 
   5   9   9     3520.52     3435.41    450.56 o 
   6   9   9      670.95      413.36    129.93 o 
   7   9   9     2734.59     2102.26    438.26 o 
   8   9   9    15421.28    15274.97    700.04 o 
   9   9   9      798.76      690.43    353.98 o 
  -9  10   9       48.82      135.97    121.45 o 
  -8  10   9     1064.38      960.06    180.73 o 
  -7  10   9    21346.51    20769.43   1193.19 o 
  -6  10   9     1636.71     1648.96    153.79 o 
  -5  10   9      196.27      199.22     79.19 o 
  -4  10   9     1103.55     1148.70    116.42 o 
  -3  10   9     4296.51     4356.83    204.66 o 
  -2  10   9     4473.26     4655.72    222.31 o 
  -1  10   9     6629.63     6864.23    231.53 o 
   0  10   9    20724.06    21277.89    465.01 o 
   1  10   9    17452.49    16918.34    533.39 o 
   2  10   9     5989.96     5507.45    286.93 o 
   3  10   9     3635.24     3462.80    319.49 o 
   4  10   9    10410.11    10152.26    760.67 o 
   5  10   9     5768.03     5594.70    484.17 o 
   6  10   9     2401.67     1998.07    248.48 o 
   7  10   9     5171.63     5728.78    438.91 o 
   8  10   9      223.59      180.61    148.61 o 
   9  10   9      192.71      512.74    199.87 o 
  -8  11   9     1310.36     1263.19    201.63 o 
  -7  11   9      132.98       94.85    116.81 o 
  -6  11   9      814.13      669.96    124.46 o 
  -5  11   9      132.34      180.40     84.81 o 
  -4  11   9      991.94      773.21    106.17 o 
  -3  11   9    26459.56    25700.93    531.92 o 
  -2  11   9     3841.09     3941.12    213.47 o 
  -1  11   9       11.03       32.11     63.52 o 
   0  11   9       33.16       55.48     64.15 o 
   1  11   9    16861.84    16239.53    446.32 o 
   2  11   9      488.47      246.36     82.33 o 
   3  11   9    15136.15    13203.47    548.94 o 
   4  11   9        1.38      -37.98     84.20 o 
   5  11   9      419.62      381.60    147.23 o 
   6  11   9     3448.09     3544.84    415.26 o 
   7  11   9    10321.53    10345.92    566.82 o 
   8  11   9       96.87       45.54    123.42 o 
  -8  12   9     3288.03     3026.26    284.06 o 
  -7  12   9    14145.12    13525.10    527.20 o 
  -6  12   9     4830.41     4466.09    308.50 o 
  -5  12   9     1314.37     1410.00    156.99 o 
  -4  12   9      979.54      962.05    291.99 o 
  -3  12   9     5995.01     6077.73    232.11 o 
  -2  12   9        2.67       51.25     67.20 o 
  -1  12   9     3692.23     3300.27    237.94 o 
   0  12   9     3875.74     4212.64    222.70 o 
   1  12   9     1797.86     1848.17    243.14 o 
   2  12   9     3040.34     2951.34    208.09 o 
   3  12   9      421.37      268.49    133.00 o 
   4  12   9     1716.63     1753.96    242.57 o 
   5  12   9     3501.65     3125.47    313.08 o 
   6  12   9      213.56      114.57    134.36 o 
   7  12   9     6040.06     5554.91    659.16 o 
  -7  13   9      165.13       53.27    116.53 o 
  -6  13   9     1858.05     1640.24    180.86 o 
  -5  13   9      756.34     1076.92    154.94 o 
  -4  13   9    10861.20    10594.41    414.64 o 
  -3  13   9     1753.48     1773.78    145.94 o 
  -2  13   9     3972.70     4353.41    272.61 o 
  -1  13   9     2215.06     1989.29    320.44 o 
   0  13   9     1341.70     1237.22    148.24 o 
   1  13   9     2736.47     3053.36    231.09 o 
   2  13   9      375.24      350.89    104.02 o 
   3  13   9     3425.61     4000.30    347.18 o 
   4  13   9     7410.89     7786.94    453.82 o 
   5  13   9     4239.84     3545.04    367.32 o 
   6  13   9     1844.61     1530.59    267.93 o 
   7  13   9      634.51      506.39    190.19 o 
  -6  14   9     6999.73     6890.97    330.00 o 
  -5  14   9     1672.80     1734.68    183.83 o 
  -4  14   9      361.64      159.41    100.78 o 
  -3  14   9      123.67       45.31     83.73 o 
  -2  14   9     3768.94     3882.57    272.56 o 
  -1  14   9      549.00      349.78    111.85 o 
   0  14   9    17992.72    19383.71    534.56 o 
   1  14   9     4061.23     3960.43    251.81 o 
   2  14   9       88.91       32.26     98.22 o 
   3  14   9     3156.51     2867.28    336.99 o 
   4  14   9    11404.74    11766.75    613.20 o 
   5  14   9        0.29       77.96    125.73 o 
   6  14   9     3049.68     3142.52    469.63 o 
  -5  15   9     1440.83     1356.95    177.93 o 
  -4  15   9     7542.69     7550.48    323.54 o 
  -3  15   9    10444.00    10281.48    443.34 o 
  -2  15   9       18.40      193.42    120.64 o 
  -1  15   9     1839.40     2139.14    232.77 o 
   0  15   9      402.80      228.30    108.32 o 
   1  15   9     1929.74     1865.84    372.54 o 
   2  15   9      138.63      133.43    106.85 o 
   3  15   9     2804.76     2706.44    273.01 o 
   4  15   9     3066.68     2940.78    351.87 o 
   5  15   9     2108.08     1893.81    346.36 o 
  -4  16   9     2141.61     2245.26    237.08 o 
  -3  16   9     1533.94     1735.32    285.38 o 
  -2  16   9     1727.64     1822.19    224.31 o 
  -1  16   9     4133.49     4342.85    610.16 o 
   0  16   9     2397.47     2061.54    313.33 o 
   1  16   9     6193.53     6401.10    390.84 o 
   2  16   9     4605.00     5003.53    377.66 o 
   3  16   9     2324.14     2289.22    265.94 o 
   4  16   9      717.29      879.96    217.93 o 
  -2  17   9     3479.61     3237.19    359.84 o 
  -1  17   9      387.64      258.43    214.90 o 
   0  17   9      742.18      880.62    204.65 o 
   1  17   9     6159.38     6553.29    406.75 o 
   2  17   9       55.96      272.24    141.71 o 
 -10   0  10    14245.02    15525.17    677.27 o 
  -8   0  10     5963.54     5984.03    375.39 o 
  -6   0  10     2453.13     2257.39    199.55 o 
  -4   0  10      213.99      187.51    162.04 o 
  -2   0  10    50141.57    47601.90   2922.28 o 
   0   0  10       57.14       57.34     45.67 o 
   2   0  10    36261.40    37236.21    742.76 o 
   4   0  10    20539.88    19995.62    506.63 o 
   6   0  10      492.07      437.12    117.79 o 
   8   0  10    11395.43    12524.18    943.04 o 
 -11   1  10      177.79      -16.99    393.70 o 
 -10   1  10      622.87      558.96    129.37 o 
  -9   1  10      108.89       59.50     89.43 o 
  -8   1  10      771.10      773.78    123.50 o 
  -7   1  10      580.36      430.47     97.23 o 
  -6   1  10    39906.70    41139.86   1030.62 o 
  -5   1  10     6457.63     6022.50    241.72 o 
  -4   1  10      168.46      128.34    109.06 o 
  -3   1  10      292.29      319.11     84.46 o 
  -2   1  10    19598.19    20032.68    482.55 o 
  -1   1  10      969.51     1037.43     88.59 o 
   0   1  10     5181.66     5467.95    163.67 o 
   1   1  10     5823.47     5319.48    173.43 o 
   2   1  10     9288.85     9679.85    197.96 o 
   3   1  10      252.94      186.60     45.14 o 
   4   1  10     2319.77     2477.58    119.40 o 
   5   1  10     9071.19     9724.33    251.86 o 
   6   1  10    13467.39    14255.60    365.60 o 
   7   1  10      138.89      155.49     91.82 o 
   8   1  10     5350.08     5616.22    463.42 o 
   9   1  10      346.25      250.80    242.11 o 
 -10   2  10     2406.43     2357.11    288.61 o 
  -9   2  10    23762.44    24614.42    622.67 o 
  -8   2  10      964.40      872.29    177.85 o 
  -7   2  10     4331.43     4334.80    216.29 o 
  -6   2  10       16.52        8.51     60.33 o 
  -5   2  10     5647.95     5653.37    238.85 o 
  -4   2  10      188.11      269.79     92.49 o 
  -3   2  10    25467.21    26007.48    495.64 o 
  -2   2  10    10629.30    11019.86    411.83 o 
  -1   2  10     8474.63     8255.51    286.38 o 
   0   2  10      197.89      186.38     47.17 o 
   1   2  10     7008.91     6637.91    172.67 o 
   2   2  10    17477.77    17261.22    301.33 o 
   3   2  10     4143.84     4358.36    137.56 o 
   4   2  10     2825.14     2990.81    146.74 o 
   5   2  10    18161.21    18432.96    362.09 o 
   6   2  10      184.28      204.53     72.95 o 
   7   2  10      405.59      438.50    117.76 o 
   8   2  10     1345.49     1192.15    247.30 o 
   9   2  10    16952.19    17346.93   1633.35 o 
 -10   3  10      163.09        8.05     90.14 o 
  -9   3  10      452.85      376.98    112.12 o 
  -8   3  10       17.59       44.08     82.31 o 
  -7   3  10     4114.11     4398.84    218.62 o 
  -6   3  10      182.90      286.83    103.61 o 
  -5   3  10    32520.64    33560.01    629.48 o 
  -4   3  10      191.46      227.19     71.11 o 
  -3   3  10      308.92      348.93     65.20 o 
  -2   3  10      440.71      322.77     68.49 o 
  -1   3  10    16221.76    15676.32    352.14 o 
   0   3  10       93.88       96.44     46.85 o 
   1   3  10    55674.88    54639.25    851.65 o 
   2   3  10       41.36        4.23     39.49 o 
   3   3  10      270.75      291.12     55.65 o 
   4   3  10      203.77      253.95     55.67 o 
   5   3  10    21201.47    20200.26    388.15 o 
   6   3  10      682.84      584.70     90.83 o 
   7   3  10       38.34       -4.37     82.61 o 
   8   3  10      494.17      583.71    189.43 o 
   9   3  10     2226.35     2492.03    613.78 o 
 -10   4  10     6796.65     7139.25    353.13 o 
  -9   4  10    15593.57    15709.80    479.98 o 
  -8   4  10     4180.86     4017.35    241.29 o 
  -7   4  10     5992.56     5688.39    243.38 o 
  -6   4  10      323.08      402.59    101.10 o 
  -5   4  10     3923.53     4204.75    189.84 o 
  -4   4  10      836.00      683.10     86.00 o 
  -3   4  10    20507.29    20165.22    613.89 o 
  -2   4  10    19696.41    19661.98    801.30 o 
  -1   4  10     6077.53     6272.11    304.48 o 
   0   4  10       27.36      -14.00     55.99 o 
   1   4  10     2842.35     3152.62    172.63 o 
   2   4  10    13664.29    13254.71    303.56 o 
   3   4  10     2968.98     2869.77    140.81 o 
   4   4  10     3553.47     3367.97    144.41 o 
   5   4  10    13926.93    13531.50    374.58 o 
   6   4  10      232.77      125.82     69.20 o 
   7   4  10       69.79      -19.45     82.73 o 
   8   4  10     3597.44     4298.20    314.45 o 
   9   4  10    13672.93    13615.48   1402.83 o 
 -10   5  10     1131.00     1173.67    179.22 o 
  -9   5  10       12.18      -86.34     86.34 o 
  -8   5  10     1676.46     1692.93    146.98 o 
  -7   5  10      325.40      357.55    104.72 o 
  -6   5  10    35473.65    35153.94    769.07 o 
  -5   5  10      181.37      173.41     78.74 o 
  -4   5  10     2119.84     2255.76    150.99 o 
  -3   5  10      781.84      642.24     77.15 o 
  -2   5  10     9066.99     9216.58    348.36 o 
  -1   5  10     1257.37     1046.17    113.78 o 
   0   5  10     5694.21     5303.00    211.30 o 
   1   5  10     4390.11     4662.25    300.54 o 
   2   5  10     9603.94     9449.90    360.46 o 
   3   5  10     1635.31     1658.06    126.72 o 
   4   5  10     2938.51     3098.04    142.79 o 
   5   5  10     2847.47     2627.44    192.32 o 
   6   5  10    14279.64    14238.19    570.25 o 
   7   5  10      404.78      336.12    109.16 o 
   8   5  10    11571.00    11652.03    505.50 o 
 -10   6  10     9865.24     9324.69    408.48 o 
  -9   6  10     3985.80     4075.38    296.65 o 
  -8   6  10     5236.27     5586.19    521.35 o 
  -7   6  10      101.02      136.71     91.32 o 
  -6   6  10      106.65       63.70     85.03 o 
  -5   6  10        1.52       31.00     65.60 o 
  -4   6  10      248.30      220.20     60.22 o 
  -3   6  10     1398.92     1335.34     98.73 o 
  -2   6  10    36854.71    36250.91    881.09 o 
  -1   6  10     1766.37     1895.12    143.23 o 
   0   6  10       14.43       45.92     57.53 o 
   1   6  10     3947.12     4216.54    194.24 o 
   2   6  10    19824.62    18531.13    520.45 o 
   3   6  10        7.43      -33.92     44.30 o 
   4   6  10    23095.11    22467.08    567.23 o 
   5   6  10     1479.02     1664.83    174.96 o 
   6   6  10      151.78       86.28     83.99 o 
   7   6  10      801.42      642.88    137.26 o 
   8   6  10    10647.20     9788.08    464.83 o 
 -10   7  10     2035.13     2141.32    302.99 o 
  -9   7  10       33.44       76.14    145.20 o 
  -8   7  10      946.19     1006.09    153.02 o 
  -7   7  10     4345.74     4241.97    251.11 o 
  -6   7  10    11275.47    11215.53    473.79 o 
  -5   7  10    13509.89    13488.29    348.83 o 
  -4   7  10      174.27      161.69     60.27 o 
  -3   7  10      253.10      294.00     64.35 o 
  -2   7  10     2434.60     2675.42    152.88 o 
  -1   7  10     1497.26     1160.80    107.87 o 
   0   7  10     4450.13     4238.61    201.82 o 
   1   7  10    22585.25    23401.34    752.03 o 
   2   7  10     2364.04     2400.28    167.62 o 
   3   7  10     1268.26     1375.78    143.71 o 
   4   7  10      654.42      725.83    122.79 o 
   5   7  10    20083.44    19532.38    671.01 o 
   6   7  10     6748.96     6136.59    543.49 o 
   7   7  10       81.30       26.16    102.46 o 
   8   7  10     3498.59     3728.11    477.55 o 
  -9   8  10    21234.46    21861.57    703.69 o 
  -8   8  10      365.24      232.52    122.04 o 
  -7   8  10      982.01      974.57    149.20 o 
  -6   8  10      474.33      395.30    103.18 o 
  -5   8  10     2127.39     2254.30    279.64 o 
  -4   8  10       23.66      -58.24     58.24 o 
  -3   8  10    25379.51    24186.22    472.26 o 
  -2   8  10        3.09      -50.63     51.68 o 
  -1   8  10     4868.07     4816.33    200.02 o 
   0   8  10     1150.68     1252.52    123.15 o 
   1   8  10    17245.38    16803.44    570.10 o 
   2   8  10     1613.58     1850.51    167.25 o 
   3   8  10     1174.76     1236.44    149.23 o 
   4   8  10      734.15      556.71    175.09 o 
   5   8  10    17227.39    17199.77    633.15 o 
   6   8  10     1989.08     1951.86    279.55 o 
   7   8  10       62.32      -46.97     96.00 o 
   8   8  10       47.84      149.19    137.58 o 
   9   8  10    17223.52    18723.02   1120.59 o 
  -9   9  10      105.38       38.24    111.66 o 
  -8   9  10       46.55       31.51    108.53 o 
  -7   9  10     3526.87     3701.77    279.45 o 
  -6   9  10     6199.41     6062.91    310.46 o 
  -5   9  10    11760.63    11619.27    376.21 o 
  -4   9  10     2692.72     2675.11    155.90 o 
  -3   9  10        3.08       17.52     56.24 o 
  -2   9  10     1480.83     1609.37    137.86 o 
  -1   9  10     5792.28     6075.60    223.27 o 
   0   9  10      565.36      508.37     92.48 o 
   1   9  10    23301.77    24739.42   1412.33 o 
   2   9  10     4967.76     4900.30    253.26 o 
   3   9  10       98.45      110.20     82.80 o 
   4   9  10      666.53      883.22    142.85 o 
   5   9  10    19263.00    18856.37    686.76 o 
   6   9  10     1577.02     1681.79    341.50 o 
   7   9  10      348.76      447.93    161.53 o 
   8   9  10      400.30      475.86    173.90 o 
   9   9  10      291.07      174.46    158.15 o 
  -8  10  10     4633.63     4406.95    641.28 o 
  -7  10  10     4651.66     4393.12    305.32 o 
  -6  10  10      159.35      272.39     91.31 o 
  -5  10  10     1650.85     1451.82    136.76 o 
  -4  10  10       88.20       70.55     71.95 o 
  -3  10  10     5285.70     5338.63    214.42 o 
  -2  10  10    19746.53    18615.03    823.53 o 
  -1  10  10      114.26      113.62     58.78 o 
   0  10  10      777.10      593.03    108.26 o 
   1  10  10     2221.56     2281.19    200.26 o 
   2  10  10     9717.62     9326.48    401.05 o 
   3  10  10      132.92       88.00     80.01 o 
   4  10  10     3379.09     3462.22    304.28 o 
   5  10  10     1795.43     2088.84    258.03 o 
   6  10  10      662.41      510.00    157.99 o 
   7  10  10     1011.81      820.46    216.81 o 
   8  10  10     6511.14     5608.55    456.67 o 
  -8  11  10      810.55      769.58    176.57 o 
  -7  11  10      238.13      164.45    128.38 o 
  -6  11  10    16537.36    17116.92    493.79 o 
  -5  11  10      170.23      132.08     80.20 o 
  -4  11  10      647.30      484.71    115.15 o 
  -3  11  10     3315.46     3002.57    230.57 o 
  -2  11  10     4416.97     4481.94    232.95 o 
  -1  11  10     1416.69     1650.25    169.29 o 
   0  11  10     3820.85     3777.17    336.87 o 
   1  11  10       90.49        1.29     67.45 o 
   2  11  10     4318.38     4245.74    358.39 o 
   3  11  10     2393.68     2300.07    233.13 o 
   4  11  10     1586.26     1678.26    372.61 o 
   5  11  10       48.90       88.30    120.18 o 
   6  11  10     6258.75     6521.01    640.81 o 
   7  11  10      366.45      492.88    172.10 o 
   8  11  10     5888.19     6345.53    495.83 o 
  -7  12  10     1208.24      933.40    181.72 o 
  -6  12  10      112.82      -46.96     87.78 o 
  -5  12  10        7.29       40.74     79.31 o 
  -4  12  10      171.28      100.26     85.03 o 
  -3  12  10     2337.76     2257.54    207.44 o 
  -2  12  10    11567.50    11553.11    370.18 o 
  -1  12  10     2382.30     2474.53    221.67 o 
   0  12  10     1344.45     1198.52    222.19 o 
   1  12  10     2793.13     3271.36    223.15 o 
   2  12  10     7216.76     7258.73    386.31 o 
   3  12  10       11.13      150.64     97.25 o 
   4  12  10     9242.49     9310.22    486.97 o 
   5  12  10     2403.91     2310.31    306.66 o 
   6  12  10      255.69      257.36    314.74 o 
   7  12  10     2551.96     2745.55    357.34 o 
  -7  13  10     2579.32     2537.69    262.36 o 
  -6  13  10     2515.21     2836.96    227.06 o 
  -5  13  10     5715.37     5589.20    351.24 o 
  -4  13  10     3078.95     3210.77    227.55 o 
  -3  13  10      364.12      147.22    149.89 o 
  -2  13  10      748.22      809.12    207.41 o 
  -1  13  10      413.35      527.57    128.41 o 
   0  13  10     1297.07     1301.61    182.95 o 
   1  13  10    13227.71    13198.86    670.86 o 
   2  13  10      282.41      168.28    103.19 o 
   3  13  10      907.65      903.34    164.46 o 
   4  13  10     1527.51     1525.11    482.31 o 
   5  13  10     9260.69     9474.42    746.90 o 
   6  13  10     3144.31     3466.84    384.58 o 
  -6  14  10      550.36      338.83    131.38 o 
  -5  14  10     2905.58     3361.40    235.37 o 
  -4  14  10      594.57      633.11    132.94 o 
  -3  14  10    10680.53    10985.49    452.95 o 
  -2  14  10       88.46      116.80    119.76 o 
  -1  14  10     1275.98     1223.05    177.38 o 
   0  14  10     4419.31     4285.25    309.79 o 
   1  14  10     1680.61     1553.71    178.92 o 
   2  14  10       95.54       42.24    103.04 o 
   3  14  10      841.00      919.42    178.32 o 
   4  14  10       17.97      134.25    111.86 o 
   5  14  10     8184.82     8077.35    836.00 o 
  -5  15  10     2958.90     3024.82    281.56 o 
  -4  15  10     1856.14     1765.71    225.55 o 
  -3  15  10     1492.44     1514.79    277.36 o 
  -2  15  10     1268.53     1492.85    258.16 o 
  -1  15  10     3636.26     3577.73    292.56 o 
   0  15  10       58.34      -44.16     91.05 o 
   1  15  10     7038.37     6302.69    331.02 o 
   2  15  10     3381.09     3353.35    298.24 o 
   3  15  10      807.79      666.71    227.33 o 
   4  15  10     2027.81     1992.35    249.90 o 
  -3  16  10      418.59      193.87    208.46 o 
  -2  16  10    12185.45    12879.06    637.71 o 
  -1  16  10     1405.72     1647.49    278.40 o 
   0  16  10      198.44      243.26    118.90 o 
   1  16  10      297.71      255.06    141.33 o 
   2  16  10     5715.18     5484.60    484.95 o 
   3  16  10      174.80      177.49    146.87 o 
  -9   0  11      227.93      185.43    226.52 o 
  -7   0  11     2212.34     2976.65    480.36 o 
  -5   0  11    27843.63    27459.39   1087.51 o 
  -3   0  11      402.25      561.80    206.79 o 
  -1   0  11    17365.38    16451.99    777.27 o 
   1   0  11     1767.35     2053.61    162.06 o 
   3   0  11    15272.07    15761.70    464.45 o 
   5   0  11      494.35      350.03    109.49 o 
   7   0  11    23314.19    22443.41   1298.40 o 
 -10   1  11       19.52       56.06    100.19 o 
  -9   1  11     8569.51     9177.66    343.50 o 
  -8   1  11     5344.13     5689.56    262.52 o 
  -7   1  11     2766.13     2787.57    446.83 o 
  -6   1  11      684.75      936.73    191.49 o 
  -5   1  11      480.80      585.53    149.32 o 
  -4   1  11     1979.63     2002.14    216.63 o 
  -3   1  11      706.53      764.07    198.23 o 
  -2   1  11     4339.37     5229.34    401.58 o 
  -1   1  11    21865.07    21648.38    554.03 o 
   0   1  11      878.93     1004.86    108.51 o 
   1   1  11      321.57      413.01     63.60 o 
   2   1  11     3398.86     3432.34    135.44 o 
   3   1  11    29973.32    30087.89    500.48 o 
   4   1  11     1729.45     1632.21    114.13 o 
   5   1  11     4355.75     4438.58    210.55 o 
   6   1  11     5868.99     5845.18    259.30 o 
   7   1  11      681.79      692.28    142.16 o 
   8   1  11      153.36      119.97    147.71 o 
 -10   2  11     1485.78     1607.49    179.72 o 
  -9   2  11      477.43      336.94    112.59 o 
  -8   2  11        6.91     -127.01    127.01 o 
  -7   2  11     1386.75     1350.10    177.57 o 
  -6   2  11      743.61      664.46    175.45 o 
  -5   2  11     4792.49     5342.63    649.96 o 
  -4   2  11    23391.16    24054.69    613.01 o 
  -3   2  11       22.46       59.98     69.30 o 
  -2   2  11     1049.87     1231.03    131.34 o 
  -1   2  11     6920.98     7385.03    248.12 o 
   0   2  11    15173.41    14875.91    378.13 o 
   1   2  11       62.40       43.86     60.24 o 
   2   2  11    27233.94    27478.61    538.76 o 
   3   2  11     2251.40     2233.43    117.27 o 
   4   2  11      122.70      176.38     56.86 o 
   5   2  11      327.74      301.79     68.46 o 
   6   2  11    19691.72    20264.87    535.16 o 
   7   2  11     4010.42     4238.14    297.19 o 
   8   2  11      849.43      728.91    211.53 o 
 -10   3  11      341.49      273.31    116.41 o 
  -9   3  11      129.72        0.93    121.04 o 
  -8   3  11    31520.41    33776.02    913.96 o 
  -7   3  11      112.21      180.44    113.85 o 
  -6   3  11       89.16      -24.12    139.83 o 
  -5   3  11        6.27       75.71     74.15 o 
  -4   3  11     8266.19     8590.06    287.52 o 
  -3   3  11      400.84      544.03    108.03 o 
  -2   3  11    16937.46    16053.99    744.13 o 
  -1   3  11     1910.09     2063.01    177.46 o 
   0   3  11     6680.24     6415.64    332.20 o 
   1   3  11      126.04      150.02     65.75 o 
   2   3  11     4525.38     4419.38    196.00 o 
   3   3  11       29.76       50.28     47.12 o 
   4   3  11    12720.29    12624.11    325.08 o 
   5   3  11       42.77       13.73     50.80 o 
   6   3  11    13892.46    14067.79    430.90 o 
   7   3  11      764.72      791.23    154.10 o 
   8   3  11        5.98        5.49    133.21 o 
 -10   4  11      113.81      120.34    144.63 o 
  -9   4  11      202.72      193.76    141.42 o 
  -8   4  11      148.17       77.22    119.42 o 
  -7   4  11     1477.58     1860.44    204.47 o 
  -6   4  11      266.86      389.56    120.13 o 
  -5   4  11    10336.37    10124.32    365.32 o 
  -4   4  11    15285.37    14966.96    386.88 o 
  -3   4  11     3817.97     3751.43    313.98 o 
  -2   4  11      128.48       37.67     63.91 o 
  -1   4  11     3334.48     3723.55    202.14 o 
   0   4  11    15662.43    15564.87    818.59 o 
   1   4  11       27.15       66.66     56.84 o 
   2   4  11    29173.97    28128.78   1204.55 o 
   3   4  11     7430.24     6992.11    523.18 o 
   4   4  11      112.59      207.93     65.04 o 
   5   4  11     2655.75     2716.66    156.93 o 
   6   4  11    13937.50    14090.39    403.16 o 
   7   4  11    10085.55    10481.78    460.51 o 
   8   4  11      359.88      302.51    128.75 o 
 -10   5  11      879.52      763.98    221.29 o 
  -9   5  11     9211.70    10175.52    458.54 o 
  -8   5  11      927.30     1113.93    187.12 o 
  -7   5  11     4168.19     5074.63    378.11 o 
  -6   5  11     1927.12     1976.46    192.69 o 
  -5   5  11      466.11      546.10    172.94 o 
  -4   5  11     2921.79     2995.02    373.08 o 
  -3   5  11     1065.53     1076.29    130.76 o 
  -2   5  11     2894.99     2859.17    175.26 o 
  -1   5  11    32053.01    32229.90    929.47 o 
   0   5  11      104.10       25.61     56.41 o 
   1   5  11      172.36      127.54     68.88 o 
   2   5  11      632.21      449.09    101.98 o 
   3   5  11    30325.88    30396.63    816.71 o 
   4   5  11      894.26      967.89    111.91 o 
   5   5  11     6011.43     5844.37    230.12 o 
   6   5  11     5546.83     5550.37    350.72 o 
   7   5  11     1219.03     1209.57    140.44 o 
   8   5  11      241.42      200.98    149.42 o 
  -9   6  11     1268.88     1236.85    238.10 o 
  -8   6  11      200.44      209.63    106.20 o 
  -7   6  11     4822.23     5090.23    271.03 o 
  -6   6  11     1388.42     1461.04    157.41 o 
  -5   6  11    24376.87    23726.88    585.02 o 
  -4   6  11     2092.26     2086.73    151.91 o 
  -3   6  11      209.77      191.64     96.70 o 
  -2   6  11     4138.52     3929.43    203.43 o 
  -1   6  11     7643.79     7658.77    270.40 o 
   0   6  11     4080.66     3999.30    198.87 o 
   1   6  11     1354.92     1308.39    157.93 o 
   2   6  11     1382.99     1646.96    184.01 o 
   3   6  11    11753.04    11317.77    376.28 o 
   4   6  11     1086.86      883.00    132.01 o 
   5   6  11     1056.55      949.34    139.92 o 
   6   6  11     2162.95     2046.36    193.62 o 
   7   6  11    19000.19    19376.62    677.55 o 
   8   6  11      140.18      114.94    147.59 o 
  -9   7  11     2795.52     3030.50    340.32 o 
  -8   7  11    18408.59    19180.87    662.72 o 
  -7   7  11      380.83      320.79    113.99 o 
  -6   7  11      459.26      422.62    109.25 o 
  -5   7  11      345.35      332.50    104.30 o 
  -4   7  11     8420.23     8331.59    377.48 o 
  -3   7  11     1273.83     1247.87    123.31 o 
  -2   7  11     9581.91     9212.08    314.91 o 
  -1   7  11    10900.69    10977.75    533.92 o 
   0   7  11     3808.51     3416.92    265.32 o 
   1   7  11       94.58      178.04     91.77 o 
   2   7  11    10401.58    10494.94    688.92 o 
   3   7  11     8672.62     8735.21    514.85 o 
   4   7  11     4743.13     4738.64    267.88 o 
   5   7  11     3307.95     2943.31    266.18 o 
   6   7  11     5501.58     5423.28    301.75 o 
   7   7  11        7.05      -94.63    101.92 o 
   8   7  11      560.78      606.61    217.53 o 
  -9   8  11     1163.01      879.44    221.64 o 
  -8   8  11      266.51      104.66    122.13 o 
  -7   8  11     1014.43      672.64    134.30 o 
  -6   8  11     1709.82     1722.52    168.98 o 
  -5   8  11        8.20      137.77     85.50 o 
  -4   8  11    22831.69    21797.97    551.26 o 
  -3   8  11     1779.90     1629.20    149.81 o 
  -2   8  11      328.69      256.65     76.02 o 
  -1   8  11      138.54      139.33     84.49 o 
   0   8  11    15506.10    14996.68    469.07 o 
   1   8  11        4.46      -46.72     70.44 o 
   2   8  11    16553.76    17209.33    490.64 o 
   3   8  11       81.67      -12.54     85.97 o 
   4   8  11      251.81      130.84     84.04 o 
   5   8  11      267.00      300.27     99.79 o 
   6   8  11    15870.26    16154.89    531.25 o 
   7   8  11        8.28      -35.44    125.28 o 
   8   8  11      172.55      116.96    162.20 o 
  -8   9  11    18585.71    17765.47    619.85 o 
  -7   9  11     3576.25     3602.31    340.87 o 
  -6   9  11     1287.66     1459.95    142.36 o 
  -5   9  11      732.40      634.04    122.12 o 
  -4   9  11     5272.93     5383.44    385.16 o 
  -3   9  11      188.79      126.93     96.52 o 
  -2   9  11     7774.41     7688.02    268.44 o 
  -1   9  11     3596.59     3538.05    209.07 o 
   0   9  11     2471.36     1954.64    309.67 o 
   1   9  11     3769.49     3486.57    261.41 o 
   2   9  11     2129.99     1807.08    229.60 o 
   3   9  11     3631.56     4069.86    317.44 o 
   4   9  11     3883.66     3514.77    271.05 o 
   5   9  11      225.52      252.93    103.19 o 
   6   9  11     5248.34     5450.58    384.52 o 
   7   9  11      639.96      478.25    183.96 o 
   8   9  11      214.33      304.95    176.18 o 
  -8  10  11      155.70      257.89    136.13 o 
  -7  10  11      440.91       98.63    116.21 o 
  -6  10  11       61.26      -33.90     87.29 o 
  -5  10  11    11775.79    12421.20    408.43 o 
  -4  10  11     2367.16     2261.15    182.90 o 
  -3  10  11     3138.83     2989.80    205.64 o 
  -2  10  11     2717.00     2286.55    178.23 o 
  -1  10  11     6285.26     6346.58    315.45 o 
   0  10  11     4730.81     4272.89    435.86 o 
   1  10  11      143.66       74.51     93.99 o 
   2  10  11     7321.39     7513.10    342.73 o 
   3  10  11     6407.62     6718.46    333.82 o 
   4  10  11      694.09      502.84    127.68 o 
   5  10  11     1965.65     1728.69    230.24 o 
   6  10  11     1613.01      955.72    216.46 o 
   7  10  11    10271.57    10123.79    852.10 o 
   8  10  11       11.44       -2.80    150.85 o 
  -7  11  11     2334.71     1945.35    231.05 o 
  -6  11  11     2944.79     3205.43    244.58 o 
  -5  11  11       49.48       16.98     91.40 o 
  -4  11  11      117.59      144.37     92.41 o 
  -3  11  11      278.79      466.73    137.67 o 
  -2  11  11      168.56      187.23     84.70 o 
  -1  11  11    15082.34    14271.59    603.25 o 
   0  11  11     1019.24      988.69    153.21 o 
   1  11  11      114.27      128.06    100.57 o 
   2  11  11     1578.07     1487.49    181.39 o 
   3  11  11    12618.38    12408.14    463.39 o 
   4  11  11      602.13      525.20    144.17 o 
   5  11  11     4314.42     3780.17    304.36 o 
   6  11  11       96.10      141.93    144.08 o 
   7  11  11      796.22      681.04    205.65 o 
  -7  12  11     1960.11     2102.16    265.96 o 
  -6  12  11      697.04      814.21    172.24 o 
  -5  12  11     6455.78     6265.58    306.45 o 
  -4  12  11     3467.55     3809.79    237.92 o 
  -3  12  11      267.66      284.14    110.10 o 
  -2  12  11     2235.22     2360.00    261.15 o 
  -1  12  11     1209.97     1138.67    178.95 o 
   0  12  11     1851.65     1672.50    210.76 o 
   1  12  11      555.82      696.60    214.72 o 
   2  12  11     3476.19     3150.81    262.24 o 
   3  12  11     3730.77     3586.20    281.17 o 
   4  12  11     1878.22     2285.34    245.24 o 
   5  12  11        3.52        7.08     98.52 o 
   6  12  11     3304.02     3497.55    393.02 o 
  -6  13  11       66.02      -69.47    105.26 o 
  -5  13  11      543.62      553.91    161.22 o 
  -4  13  11     1918.17     1925.31    189.10 o 
  -3  13  11     1443.52     1252.87    187.85 o 
  -2  13  11     5625.70     5586.03    412.88 o 
  -1  13  11     2957.18     2983.78    251.01 o 
   0  13  11     3490.11     3538.75    273.58 o 
   1  13  11     2938.88     2954.11    260.37 o 
   2  13  11     2789.89     2394.93    288.73 o 
   3  13  11     1928.74     1828.84    228.26 o 
   4  13  11     2391.22     2563.03    340.49 o 
   5  13  11     1041.67      981.62    188.72 o 
   6  13  11     4665.62     4142.32    613.87 o 
  -5  14  11      424.54      550.34    161.34 o 
  -4  14  11     8719.99     9042.43    498.39 o 
  -3  14  11     3128.55     3155.55    275.33 o 
  -2  14  11      309.88      449.24    165.71 o 
  -1  14  11      219.99      114.52    126.37 o 
   0  14  11     5144.57     5659.96    357.46 o 
   1  14  11       43.34       56.95    102.75 o 
   2  14  11     9342.08     9640.34    727.76 o 
   3  14  11      245.21      340.20    133.29 o 
   4  14  11        1.80       25.41    111.16 o 
   5  14  11     2449.49     2484.74    283.73 o 
  -4  15  11     1715.42     1531.03    278.17 o 
  -3  15  11       28.39       51.23    127.36 o 
  -2  15  11     3128.01     3278.67    369.60 o 
  -1  15  11     4019.12     3486.65    297.90 o 
   0  15  11       28.71      115.53    129.60 o 
   1  15  11     3026.24     3052.10    368.36 o 
   2  15  11      216.40      254.63    139.13 o 
   3  15  11     2725.63     2842.94    290.78 o 
  -2  16  11     2408.53     2479.24    427.56 o 
  -1  16  11     4038.38     4393.14    431.78 o 
   0  16  11      989.48      876.87    182.51 o 
   1  16  11       44.37       96.36    191.97 o 
 -10   0  12      814.41      989.42    383.94 o 
  -8   0  12     7500.12     7832.20    752.65 o 
  -6   0  12    14377.69    14808.29    944.92 o 
  -4   0  12      209.03     -143.77    143.77 o 
  -2   0  12     9127.15     9492.40   1340.08 o 
   0   0  12    28947.07    27711.17    813.62 o 
   2   0  12      113.80      103.41     68.42 o 
   4   0  12    31585.56    33117.52    826.65 o 
   6   0  12     7173.70     7388.26    415.37 o 
   8   0  12      427.76      528.40    282.31 o 
 -10   1  12    15903.43    16650.62    813.18 o 
  -9   1  12      967.37      981.65    251.41 o 
  -8   1  12      477.32      280.74    190.94 o 
  -7   1  12      118.13      180.73    178.64 o 
  -6   1  12     6998.31     6951.49    466.40 o 
  -5   1  12       40.61      -30.00    131.20 o 
  -4   1  12    21508.04    22533.27    754.77 o 
  -3   1  12    10070.37    10669.18    457.00 o 
  -2   1  12     1317.35     1269.24    147.55 o 
  -1   1  12      335.35      362.07    179.99 o 
   0   1  12    18199.65    17221.67    448.41 o 
   1   1  12     5481.88     5578.45    190.99 o 
   2   1  12       66.95       87.47     51.44 o 
   3   1  12     5791.41     5730.74    180.77 o 
   4   1  12     6434.03     6648.75    219.75 o 
   5   1  12      215.46      225.62     83.83 o 
   6   1  12      485.72      527.28    108.86 o 
   7   1  12     7032.16     7013.10    364.94 o 
   8   1  12    13691.15    14804.73    757.83 o 
 -10   2  12      459.13      638.70    178.34 o 
  -9   2  12      597.20      484.47    275.51 o 
  -8   2  12     1150.29     1491.62    278.98 o 
  -7   2  12    24593.46    25047.24    955.81 o 
  -6   2  12     2590.97     2446.14    314.62 o 
  -5   2  12      596.70      793.12    136.78 o 
  -4   2  12      536.52      361.87    102.55 o 
  -3   2  12    15357.32    15326.25    452.21 o 
  -2   2  12     1612.20     1672.02    162.84 o 
  -1   2  12     5847.76     5359.91    534.91 o 
   0   2  12     4910.84     4954.10    214.73 o 
   1   2  12    10632.35    10113.81    309.80 o 
   2   2  12      323.95      392.41     69.12 o 
   3   2  12     5763.27     5984.56    234.92 o 
   4   2  12     6253.88     6302.50    223.26 o 
   5   2  12    12969.43    13589.72    366.95 o 
   6   2  12     1270.95     1428.89    156.39 o 
   7   2  12     5723.76     5903.00    388.23 o 
   8   2  12       34.38      -22.24    135.80 o 
 -10   3  12      377.13      288.76    215.95 o 
  -9   3  12     1462.45     1442.59    327.72 o 
  -8   3  12        5.79     -124.81    143.61 o 
  -7   3  12      405.75      634.78    221.35 o 
  -6   3  12        2.54      -60.25    137.25 o 
  -5   3  12       14.01      134.08     89.43 o 
  -4   3  12     1143.03     1236.35    156.45 o 
  -3   3  12    28178.86    27875.39    699.66 o 
  -2   3  12     1724.56     1640.00    161.88 o 
  -1   3  12        8.69       60.15     59.65 o 
   0   3  12       98.63      182.77     99.00 o 
   1   3  12    42437.21    42778.34    829.83 o 
   2   3  12      209.75      152.96     82.80 o 
   3   3  12    14492.55    14355.41    423.94 o 
   4   3  12     1879.73     2023.75    205.64 o 
   5   3  12      742.34      740.89    112.13 o 
   6   3  12     1311.95     1310.55    180.87 o 
   7   3  12    18137.57    19137.56    702.84 o 
   8   3  12      175.32      367.99    279.87 o 
  -9   4  12     1702.73     1919.29    253.41 o 
  -8   4  12     2586.63     3275.23    877.28 o 
  -7   4  12    18433.16    19718.54    829.55 o 
  -6   4  12     9041.45    12374.40   2236.29 o 
  -5   4  12      248.98      150.27     96.63 o 
  -4   4  12      756.12      805.50    113.58 o 
  -3   4  12    14575.80    14582.03    841.70 o 
  -2   4  12     1441.52     1594.04    167.55 o 
  -1   4  12     3451.53     3324.22    190.89 o 
   0   4  12    20103.98    20132.52    742.81 o 
   1   4  12     3588.79     4039.27    202.89 o 
   2   4  12      904.80      725.55    151.74 o 
   3   4  12     1353.89     1378.11    140.10 o 
   4   4  12    15048.72    15316.51    442.78 o 
   5   4  12     8550.11     8634.98    327.62 o 
   6   4  12      311.60      243.41     94.54 o 
   7   4  12     5375.32     5834.88    364.62 o 
   8   4  12      700.04      629.96    194.55 o 
  -9   5  12      259.26      314.49    153.69 o 
  -8   5  12      449.72      719.74    232.82 o 
  -7   5  12       49.50       29.26    153.47 o 
  -6   5  12     9025.11     8850.02    726.79 o 
  -5   5  12     1797.38     1397.06    254.39 o 
  -4   5  12    28860.12    27630.04    602.17 o 
  -3   5  12     3514.55     3609.30    222.09 o 
  -2   5  12     1101.27     1206.67    137.50 o 
  -1   5  12     5341.58     5386.21    235.75 o 
   0   5  12    17738.40    16739.70    430.23 o 
   1   5  12     1308.93     1133.07    223.81 o 
   2   5  12       10.56       75.55     77.16 o 
   3   5  12     3226.74     3116.74    244.11 o 
   4   5  12    10194.79     9966.35    348.37 o 
   5   5  12      207.92      242.85     80.08 o 
   6   5  12     2524.82     2257.84    205.12 o 
   7   5  12      655.89      755.19    196.85 o 
   8   5  12    18029.10    18396.03   2544.99 o 
  -9   6  12      160.81      223.69    153.29 o 
  -8   6  12     4711.38     5790.37    755.58 o 
  -7   6  12     1847.14     1962.73    454.11 o 
  -6   6  12     5811.29     6017.05    439.67 o 
  -5   6  12     1568.48     1952.31    204.05 o 
  -4   6  12      214.55      272.24     88.79 o 
  -3   6  12     2677.18     3135.54    313.26 o 
  -2   6  12     9164.21     8930.22    458.75 o 
  -1   6  12     1169.64     1374.31    142.81 o 
   0   6  12    33950.48    33804.11   1710.13 o 
   1   6  12     2370.35     2164.50    208.76 o 
   2   6  12     2149.77     2131.34    210.68 o 
   3   6  12     3358.60     3577.13    268.15 o 
   4   6  12    30799.41    31277.44    673.49 o 
   5   6  12      759.65      669.30    126.71 o 
   6   6  12     4717.22     4353.74    270.94 o 
   7   6  12        4.02      -20.43     88.39 o 
   8   6  12      551.31      590.84    238.52 o 
  -9   7  12     1855.28     1616.55    271.63 o 
  -8   7  12      556.09      717.96    183.57 o 
  -7   7  12     1753.85     1432.74    218.40 o 
  -6   7  12     4092.09     4044.62    309.16 o 
  -5   7  12      711.37      583.62    126.75 o 
  -4   7  12    14292.25    13939.40    452.05 o 
  -3   7  12    12133.97    11611.36    572.75 o 
  -2   7  12     1180.11     1135.69    150.91 o 
  -1   7  12     1873.77     1761.38    171.31 o 
   0   7  12     7372.77     7258.28    364.03 o 
   1   7  12    17928.50    17382.16   1588.83 o 
   2   7  12        6.49       54.04     77.35 o 
   3   7  12     5483.94     5214.19    334.83 o 
   4   7  12     4316.23     3895.57    300.58 o 
   5   7  12      756.79      490.14    117.35 o 
   6   7  12      754.35      624.70    178.17 o 
   7   7  12     7646.66     7994.16    414.28 o 
   8   7  12     6452.56     6585.32    666.18 o 
  -8   8  12       31.53      -74.34    135.35 o 
  -7   8  12    18598.39    18216.12    645.76 o 
  -6   8  12      110.27      131.91    124.08 o 
  -5   8  12       71.90       67.89     84.86 o 
  -4   8  12      313.03      194.15    124.86 o 
  -3   8  12    16517.27    15701.82    624.41 o 
  -2   8  12      264.38      347.05     99.01 o 
  -1   8  12     3735.43     3638.71    234.05 o 
   0   8  12     2092.04     1992.48    224.86 o 
   1   8  12     6444.93     6458.58    352.52 o 
   2   8  12     5153.23     4857.89    407.19 o 
   3   8  12     3586.77     3731.80    352.19 o 
   4   8  12      341.75      469.39    114.72 o 
   5   8  12    10431.51     9920.26    399.64 o 
   6   8  12      967.29      742.75    143.46 o 
   7   8  12     4167.90     4557.11    322.50 o 
   8   8  12      290.49      368.09    133.92 o 
  -8   9  12      487.05      344.80    192.70 o 
  -7   9  12      177.72      208.38    130.99 o 
  -6   9  12      195.84      245.17    112.12 o 
  -5   9  12       79.99      -73.92     91.75 o 
  -4   9  12     2626.62     2924.86    204.07 o 
  -3   9  12    12227.57    11448.33    518.96 o 
  -2   9  12     3428.29     3116.42    203.94 o 
  -1   9  12      581.58      479.98    138.09 o 
   0   9  12     2547.55     2342.51    246.14 o 
   1   9  12    20682.21    18495.10    885.47 o 
   2   9  12        3.88        5.43     85.38 o 
   3   9  12     8448.67     8531.28    366.49 o 
   4   9  12     2639.93     2888.25    241.73 o 
   5   9  12       38.41      187.89    104.24 o 
   6   9  12     2248.23     2762.56    264.59 o 
   7   9  12     4640.52     5662.08    365.02 o 
  -7  10  12     6070.65     6338.61    496.42 o 
  -6  10  12     7580.82     6975.42    538.79 o 
  -5  10  12     2338.35     2566.69    208.95 o 
  -4  10  12      505.82      648.14    125.85 o 
  -3  10  12     3897.65     3780.82    363.74 o 
  -2  10  12     2713.49     2271.71    184.13 o 
  -1  10  12      470.60      245.02    111.03 o 
   0  10  12    17576.20    17795.00    658.76 o 
   1  10  12      316.65      220.15    116.16 o 
   2  10  12      613.57      782.31    165.59 o 
   3  10  12      460.83      408.13    124.29 o 
   4  10  12    12857.36    11941.58    458.22 o 
   5  10  12      949.04      868.30    211.52 o 
   6  10  12      109.60      122.74    153.30 o 
   7  10  12     2520.92     3001.64    290.14 o 
  -7  11  12        1.55      130.76    153.68 o 
  -6  11  12     4994.68     5575.27    306.39 o 
  -5  11  12      555.07      436.35    175.78 o 
  -4  11  12    15163.86    14284.10    438.36 o 
  -3  11  12      853.81      733.15    154.40 o 
  -2  11  12      202.94      239.01    106.36 o 
  -1  11  12     3852.82     3609.42    296.16 o 
   0  11  12     5520.19     5157.88    655.84 o 
   1  11  12       20.02       73.05    105.43 o 
   2  11  12       13.91       53.21    103.85 o 
   3  11  12      911.90      506.08    131.47 o 
   4  11  12     7381.55     6589.19    490.29 o 
   5  11  12     2019.27     2567.24    316.32 o 
   6  11  12      585.00      549.20    149.64 o 
  -6  12  12     1745.40     2078.70    306.97 o 
  -5  12  12     1493.96     1395.90    179.19 o 
  -4  12  12      113.12      229.89    107.32 o 
  -3  12  12      995.82      763.52    170.57 o 
  -2  12  12     3225.50     2830.59    249.27 o 
  -1  12  12     2030.64     2140.83    223.71 o 
   0  12  12    13444.84    13661.39    716.87 o 
   1  12  12     4571.22     3969.52    506.13 o 
   2  12  12     2585.14     2695.27    252.09 o 
   3  12  12     2983.12     2873.96    274.95 o 
   4  12  12     9692.61     9564.54    451.93 o 
   5  12  12     1665.15     1333.16    204.27 o 
   6  12  12     2764.55     3117.46    304.38 o 
  -5  13  12      284.81      134.09    119.43 o 
  -4  13  12     3593.16     3404.35    242.01 o 
  -3  13  12     9406.02     9689.91    572.98 o 
  -2  13  12     1716.67     1563.59    261.75 o 
  -1  13  12      550.78      349.15    170.00 o 
   0  13  12      426.95      306.25    118.62 o 
   1  13  12     8146.93     8303.31    504.28 o 
   2  13  12        0.36      113.91    107.31 o 
   3  13  12     5825.14     6155.57    391.56 o 
   4  13  12      246.12       94.60    106.13 o 
   5  13  12      604.44      784.01    183.36 o 
  -4  14  12      818.28      964.50    256.33 o 
  -3  14  12     4597.40     4777.20    438.60 o 
  -2  14  12      129.57      515.35    192.47 o 
  -1  14  12     2872.13     3469.74    308.90 o 
   0  14  12        3.09      131.79    112.56 o 
   1  14  12     1635.75     1594.32    512.28 o 
   2  14  12     4509.06     4126.32    336.37 o 
   3  14  12     1717.85     1852.49    246.15 o 
   4  14  12       97.67     -110.32    110.32 o 
  -3  15  12     2713.30     2822.64    487.58 o 
  -2  15  12     3067.30     3192.51    383.97 o 
  -1  15  12      622.36      442.86    198.85 o 
   0  15  12     1955.19     1718.72    233.39 o 
   1  15  12     4876.04     5114.93    448.40 o 
   2  15  12       90.45       99.82    130.51 o 
  -9   0  13    20100.31    22222.19   1356.57 o 
  -7   0  13     1363.89     1560.35    398.77 o 
  -5   0  13    14514.63    14419.28    927.15 o 
  -3   0  13    32146.48    30514.26   1416.10 o 
  -1   0  13     5958.80     6216.71    349.42 o 
   1   0  13    18481.30    17975.11    647.87 o 
   3   0  13     4259.34     4671.24    278.22 o 
   5   0  13    16683.88    17263.41    692.27 o 
   7   0  13      127.38       91.08    211.65 o 
  -9   1  13     1280.62     1186.18    297.29 o 
  -8   1  13      655.10      603.01    381.40 o 
  -7   1  13     5413.14     5408.70    459.65 o 
  -6   1  13    12129.93    11121.05    591.61 o 
  -5   1  13    14247.75    13994.57    647.12 o 
  -4   1  13      263.47      337.56    170.27 o 
  -3   1  13      292.79      310.57    112.65 o 
  -2   1  13     7046.63     7086.48    331.78 o 
  -1   1  13    19217.86    17914.15    538.66 o 
   0   1  13     2791.28     2796.85    180.17 o 
   1   1  13    23094.65    23704.79    553.35 o 
   2   1  13     4074.51     4175.92    209.82 o 
   3   1  13      128.68       84.02     62.61 o 
   4   1  13      567.39      669.69    104.50 o 
   5   1  13    16922.72    16969.32    481.36 o 
   6   1  13     5468.12     6020.92    291.78 o 
   7   1  13       99.74       27.29    106.73 o 
   8   1  13     2626.85     2928.63    734.30 o 
  -9   2  13     2949.01     4064.07    446.88 o 
  -8   2  13     3645.42     4119.62    548.97 o 
  -7   2  13      702.34      401.55    249.75 o 
  -6   2  13     1986.11     2373.24    320.71 o 
  -5   2  13     2268.96     2149.97    218.90 o 
  -4   2  13      456.10      530.35    128.55 o 
  -3   2  13     2670.23     2717.88    223.32 o 
  -2   2  13    41503.77    42520.00   1013.13 o 
  -1   2  13      776.56      926.44    155.38 o 
   0   2  13      231.61      175.42     90.19 o 
   1   2  13     1582.76     1491.36    141.80 o 
   2   2  13    24709.80    24419.28    538.71 o 
   3   2  13      850.15      673.31    110.45 o 
   4   2  13     7648.60     8454.67    322.34 o 
   5   2  13      168.57      257.42     95.22 o 
   6   2  13      689.74      705.43    134.97 o 
   7   2  13       35.87        8.65     95.76 o 
   8   2  13     9762.99     9115.91   1447.14 o 
  -9   3  13       93.30      -92.66    183.36 o 
  -8   3  13     3930.41     3829.99    421.29 o 
  -7   3  13       88.56     -163.69    163.69 o 
  -6   3  13    32359.08    32339.07   1133.91 o 
  -5   3  13     2809.25     2834.02    241.66 o 
  -4   3  13        6.26       24.79     86.87 o 
  -3   3  13       36.33       94.16     83.75 o 
  -2   3  13    20417.74    20556.84    601.75 o 
  -1   3  13        6.55      -11.71     71.23 o 
   0   3  13     4720.70     5121.71    285.07 o 
   1   3  13     1823.76     2071.88    174.77 o 
   2   3  13    12066.08    12649.54    401.64 o 
   3   3  13      987.22      955.37    130.67 o 
   4   3  13     5503.08     5269.36    276.24 o 
   5   3  13     1748.87     1917.68    254.32 o 
   6   3  13    10334.31    10111.23    534.95 o 
   7   3  13      202.09      284.70    147.57 o 
   8   3  13     3543.64     3496.83    991.76 o 
  -9   4  13     8949.18     9417.87   1095.70 o 
  -8   4  13     1445.89     1266.62    286.19 o 
  -7   4  13      107.10      -82.85    151.17 o 
  -6   4  13     1128.23     1441.69    326.75 o 
  -5   4  13     2128.54     2215.14    261.10 o 
  -4   4  13      128.36      244.61    111.84 o 
  -3   4  13    13167.06    12762.74    453.35 o 
  -2   4  13    15643.95    15017.03    489.52 o 
  -1   4  13     5499.50     5515.10    282.00 o 
   0   4  13      458.85      563.98    111.45 o 
   1   4  13    10398.79    10458.32    633.14 o 
   2   4  13    15789.47    15116.85    544.88 o 
   3   4  13     2923.50     2757.86    224.24 o 
   4   4  13     5097.05     5183.23    267.54 o 
   5   4  13     3934.58     3965.50    242.99 o 
   6   4  13      245.36       -3.96    123.24 o 
   7   4  13      844.96     1044.74    233.46 o 
  -9   5  13      959.07      859.44    317.09 o 
  -8   5  13      911.59     1337.11    464.16 o 
  -7   5  13     4250.69     3950.93    402.51 o 
  -6   5  13     1981.86     1964.21    361.78 o 
  -5   5  13    15270.24    15007.98    675.17 o 
  -4   5  13      474.31      314.39    118.07 o 
  -3   5  13     1977.83     2111.32    204.62 o 
  -2   5  13      230.41      158.69     95.35 o 
  -1   5  13    12016.39    11626.72    418.32 o 
   0   5  13      694.84      609.70    116.27 o 
   1   5  13    27178.25    26039.97    786.28 o 
   2   5  13      121.96       66.46     91.35 o 
   3   5  13       42.09      -18.55     84.71 o 
   4   5  13       81.47      124.10     80.85 o 
   5   5  13    30620.27    29491.87    746.09 o 
   6   5  13      335.55      241.26    120.79 o 
   7   5  13       89.13       66.17    172.16 o 
   8   5  13      337.25      429.61    219.59 o 
  -8   6  13      702.28      689.13    242.06 o 
  -7   6  13      927.44      875.75    239.72 o 
  -6   6  13     1078.03     1367.40    264.20 o 
  -5   6  13    10616.90    12358.27    642.94 o 
  -4   6  13       56.13      -40.24    116.17 o 
  -3   6  13    20212.91    19356.84    585.76 o 
  -2   6  13     1461.91     1542.40    172.67 o 
  -1   6  13     1295.66     1235.05    156.78 o 
   0   6  13      161.57      168.34     86.86 o 
   1   6  13    13261.31    13136.74    514.49 o 
   2   6  13     2125.83     2171.05    230.92 o 
   3   6  13     2343.29     2274.79    238.11 o 
   4   6  13      755.05      718.23    126.30 o 
   5   6  13     8794.72     8063.73    895.83 o 
   6   6  13     1007.58      891.87    180.48 o 
   7   6  13        6.94     -120.43    120.43 o 
   8   6  13     1163.15     1287.67    347.44 o 
  -8   7  13      754.34      787.07    250.71 o 
  -7   7  13     1401.35     1711.11    302.12 o 
  -6   7  13     9965.91    10216.55    586.74 o 
  -5   7  13     3525.29     3791.50    268.85 o 
  -4   7  13       79.68       78.48     93.51 o 
  -3   7  13       19.93      132.70     90.18 o 
  -2   7  13     9208.76     9051.49    359.57 o 
  -1   7  13     7972.96     7605.59    320.56 o 
   0   7  13      990.01     1394.60    195.38 o 
   1   7  13     8437.58     8675.08    511.54 o 
   2   7  13     4333.84     4405.06    320.71 o 
   3   7  13     1307.78     1590.76    212.87 o 
   4   7  13     1677.35     1624.76    407.39 o 
   5   7  13     8677.03     9164.74    458.07 o 
   6   7  13     4248.50     3932.65    338.80 o 
   7   7  13      700.76      591.07    148.99 o 
   8   7  13     1704.34     1382.92    353.88 o 
  -8   8  13     4012.76     4377.06    709.13 o 
  -7   8  13     1922.72     1826.99    304.23 o 
  -6   8  13     1340.61     1185.96    256.11 o 
  -5   8  13      545.30      647.95    161.24 o 
  -4   8  13      560.81      100.09    244.57 o 
  -3   8  13      706.97      778.12    140.50 o 
  -2   8  13    16409.96    15183.90    488.04 o 
  -1   8  13      956.55      691.77    154.11 o 
   0   8  13      433.10      491.97    140.70 o 
   1   8  13        9.22       95.34    102.66 o 
   2   8  13    12244.88    11925.51    509.24 o 
   3   8  13       73.74       72.56    101.36 o 
   4   8  13     5413.80     4867.70    353.48 o 
   5   8  13       11.60      -73.76     87.04 o 
   6   8  13       83.23       82.12    108.07 o 
   7   8  13      924.34      830.44    203.33 o 
  -7   9  13     1089.89      769.59    185.58 o 
  -6   9  13    13945.17    13830.52    555.94 o 
  -5   9  13     3255.67     2972.45    227.99 o 
  -4   9  13        2.74      133.27    141.81 o 
  -3   9  13     1621.14     1592.78    184.48 o 
  -2   9  13     8144.73     7519.54    335.01 o 
  -1   9  13      123.71      213.42    106.51 o 
   0   9  13     1692.74     1666.69    259.65 o 
   1   9  13     2244.39     1897.10    235.72 o 
   2   9  13     3507.71     3250.40    310.39 o 
   3   9  13     2803.82     2845.56    281.02 o 
   4   9  13     1072.89      774.69    154.42 o 
   5   9  13     3910.24     3867.63    343.29 o 
   6   9  13     4200.20     4241.49    321.15 o 
   7   9  13      513.39      443.64    147.54 o 
  -7  10  13      166.52      225.00    166.26 o 
  -6  10  13       36.74      -16.43    107.36 o 
  -5  10  13     2353.56     2181.41    283.18 o 
  -4  10  13      342.20      205.44    122.74 o 
  -3  10  13     7680.89     7201.74    454.73 o 
  -2  10  13     3129.01     3184.33    432.28 o 
  -1  10  13     5232.51     4392.06    859.48 o 
   0  10  13     1426.40     1370.10    211.48 o 
   1  10  13     6725.81     5925.08    386.80 o 
   2  10  13     5524.71     5462.06    509.49 o 
   3  10  13     2126.19     1798.02    248.62 o 
   4  10  13     3426.74     3745.82    303.79 o 
   5  10  13     3465.43     3484.77    301.39 o 
   6  10  13     1230.05     1227.52    248.06 o 
  -6  11  13       28.32      -38.53    109.34 o 
  -5  11  13     8858.27     9044.54    382.11 o 
  -4  11  13     2503.37     2448.59    253.88 o 
  -3  11  13      310.68      174.38    117.18 o 
  -2  11  13       50.63      -76.51    102.47 o 
  -1  11  13     7207.19     6381.45    720.86 o 
   0  11  13      440.95      388.47    183.99 o 
   1  11  13    16615.90    16774.99    667.31 o 
   2  11  13     1259.45     1049.62    192.55 o 
   3  11  13        2.73       53.64    118.07 o 
   4  11  13     1917.41     1615.39    217.49 o 
   5  11  13    14177.72    15571.99    743.93 o 
   6  11  13       32.20      152.47    126.83 o 
  -5  12  13     6334.36     6190.66    323.38 o 
  -4  12  13       28.33      -78.39     99.49 o 
  -3  12  13     7632.96     8209.71    534.73 o 
  -2  12  13     5191.55     5380.22    625.51 o 
  -1  12  13        6.35      -88.60     93.31 o 
   0  12  13      641.00      714.12    185.42 o 
   1  12  13     1948.21     2331.11    294.40 o 
   2  12  13     2296.61     2035.28    284.19 o 
   3  12  13      619.36      519.67    174.99 o 
   4  12  13      575.16      445.42    146.28 o 
   5  12  13     3168.10     3296.90    430.22 o 
  -4  13  13      137.41      114.65    110.53 o 
  -3  13  13     1601.28     1727.65    288.45 o 
  -2  13  13     5234.80     5441.45    506.13 o 
  -1  13  13     2652.83     3676.59    376.42 o 
   0  13  13      566.25      401.31    211.78 o 
   1  13  13     1894.41     2010.36    282.05 o 
   2  13  13     4066.06     4838.16    426.99 o 
   3  13  13     2445.83     2127.97    269.42 o 
   4  13  13     2122.11     2501.92    342.48 o 
  -3  14  13       67.58      318.91    179.96 o 
  -2  14  13    11973.27    12863.68    684.58 o 
  -1  14  13     3994.87     4065.77    330.63 o 
   0  14  13       64.24       26.80    129.70 o 
   1  14  13      605.65      548.30    187.90 o 
   2  14  13     8391.08     7994.31    714.49 o 
  -8   0  14     2321.01     3556.95    594.94 o 
  -4   0  14    17522.58    17078.35   1031.58 o 
  -2   0  14        6.73      -84.57     84.57 o 
   0   0  14    17019.27    17671.77    671.94 o 
   2   0  14    29378.70    29178.73    933.22 o 
   4   0  14      156.98      127.26    151.27 o 
   6   0  14    18005.09    18539.91    863.38 o 
  -9   1  14     2280.69     1990.17    365.56 o 
  -8   1  14    14281.29    14258.37    796.47 o 
  -7   1  14     1132.87     1775.33    310.41 o 
  -6   1  14        3.57       13.12    198.70 o 
  -5   1  14       15.61     -126.57    126.57 o 
  -4   1  14     8403.25     8920.70    494.13 o 
  -3   1  14     2641.24     2617.27    235.06 o 
  -2   1  14     7209.71     7232.96    330.85 o 
  -1   1  14    14720.21    15181.87    500.95 o 
   0   1  14     2135.29     2147.12    169.97 o 
   1   1  14       52.80      100.96     72.02 o 
   2   1  14     3021.55     3228.22    199.03 o 
   3   1  14     8114.41     8308.75    345.89 o 
   4   1  14     3979.50     4588.49    306.44 o 
   5   1  14     1083.69     1254.82    172.08 o 
   6   1  14     6595.62     6566.91    363.65 o 
   7   1  14      308.41      196.46    139.82 o 
  -9   2  14      290.15      376.31    238.31 o 
  -8   2  14      109.26      -73.22    195.64 o 
  -7   2  14     2872.40     3931.60    413.04 o 
  -6   2  14       78.95      -25.76    167.93 o 
  -5   2  14    21732.05    23730.07    741.02 o 
  -4   2  14      987.56     1169.20    177.99 o 
  -3   2  14     1209.85     1135.86    165.91 o 
  -2   2  14       52.93       -7.40     78.97 o 
  -1   2  14     5900.46     5688.84    303.04 o 
   0   2  14     2701.55     3111.68    231.32 o 
   1   2  14       85.24      111.96     67.48 o 
   2   2  14     4037.61     4073.19    310.41 o 
   3   2  14    11114.70    10953.10    405.12 o 
   4   2  14       52.48       58.44     74.30 o 
   5   2  14     2626.67     3173.00    253.34 o 
   6   2  14     2743.19     2917.52    256.86 o 
   7   2  14    14196.66    14632.34    690.37 o 
  -8   3  14      943.74     1059.60    345.68 o 
  -7   3  14     4316.55     5738.46    500.86 o 
  -6   3  14      493.46      708.44    244.06 o 
  -5   3  14      154.10      285.10    127.05 o 
  -4   3  14       30.18       45.41    100.47 o 
  -3   3  14     1235.89     1254.15    174.33 o 
  -2   3  14      170.93      189.21    108.56 o 
  -1   3  14    34678.72    36071.61    908.81 o 
   0   3  14      434.33      205.23     98.75 o 
   1   3  14      326.64      427.64    113.20 o 
   2   3  14     1849.46     2107.15    274.32 o 
   3   3  14    25701.25    25593.84    663.91 o 
   4   3  14      171.79       53.07     79.97 o 
   5   3  14     2529.86     2672.48    260.13 o 
   6   3  14       78.72      -73.72    112.02 o 
   7   3  14       10.62        0.20    165.13 o 
  -8   4  14      577.09      582.52    253.06 o 
  -7   4  14     2441.12     2370.59    932.03 o 
  -6   4  14      285.13      281.97    185.39 o 
  -5   4  14    11518.59    13545.91    657.47 o 
  -4   4  14     8529.70     8560.06    428.28 o 
  -3   4  14       14.04       -4.30     90.46 o 
  -2   4  14     1331.39     1211.35    166.65 o 
  -1   4  14     4297.22     4378.14    273.91 o 
   0   4  14     5553.86     5544.42    300.58 o 
   1   4  14       15.56      -69.05     69.05 o 
   2   4  14     5510.23     5207.80    325.06 o 
   3   4  14     4679.35     4317.54    253.70 o 
   4   4  14      335.20      205.52     88.51 o 
   5   4  14      715.36      560.56    114.68 o 
   6   4  14    10727.28    10760.64    572.19 o 
   7   4  14     7523.34     6549.60    653.50 o 
  -8   5  14    18875.11    21097.63   1187.05 o 
  -7   5  14        3.52     -149.59    149.59 o 
  -6   5  14       18.42       24.54    154.75 o 
  -5   5  14       93.96       12.76    149.89 o 
  -4   5  14     9460.36     9278.10    395.19 o 
  -3   5  14      528.78      515.56    139.67 o 
  -2   5  14     9120.21     9467.10    393.34 o 
  -1   5  14     1910.74     2059.51    203.34 o 
   0   5  14     3126.31     3167.84    237.38 o 
   1   5  14      527.85      625.17    138.05 o 
   2   5  14     5220.36     5510.01    343.01 o 
   3   5  14     2325.98     2381.60    237.70 o 
   4   5  14     4177.66     4334.36    262.90 o 
   5   5  14      332.39      438.49    148.76 o 
   6   5  14     4503.07     4539.91    342.59 o 
   7   5  14       61.42        8.78    177.04 o 
  -8   6  14     2170.66     2374.06    363.35 o 
  -7   6  14        0.69        5.52    189.82 o 
  -6   6  14      697.24      274.23    472.65 o 
  -5   6  14     1244.91     1005.14    179.73 o 
  -4   6  14    15024.44    15297.96    531.88 o 
  -3   6  14     1212.66     1058.98    163.70 o 
  -2   6  14      196.85       56.12    122.17 o 
  -1   6  14      418.52      507.56    127.74 o 
   0   6  14    10772.49    11050.88    473.13 o 
   1   6  14       24.53       97.04    115.38 o 
   2   6  14    13328.35    13310.05    538.24 o 
   3   6  14     1293.84      812.80    167.09 o 
   4   6  14      102.99      121.98     91.44 o 
   5   6  14     1095.26     1211.51    201.68 o 
   6   6  14    12773.70    13467.92    875.62 o 
   7   6  14     1116.57     1153.57    334.95 o 
  -7   7  14     2839.74     3271.38    402.54 o 
  -6   7  14     1096.62     1458.45    287.78 o 
  -5   7  14      209.42      300.23    142.82 o 
  -4   7  14     6206.05     6170.20    441.33 o 
  -3   7  14     2175.19     2012.87    227.21 o 
  -2   7  14     5044.44     4969.74    298.64 o 
  -1   7  14    10192.38    10329.11    386.75 o 
   0   7  14      100.00      219.81    111.05 o 
   1   7  14     1301.99     1274.55    193.98 o 
   2   7  14     1304.76     1124.44    190.11 o 
   3   7  14     5789.88     5709.02    474.95 o 
   4   7  14     2089.95     2141.65    211.92 o 
   5   7  14     1834.22     2118.52    318.58 o 
   6   7  14     2816.51     3503.66    490.12 o 
   7   7  14      121.68      235.66    152.97 o 
  -7   8  14     1735.70     1960.75    333.32 o 
  -6   8  14       49.53       96.53    176.50 o 
  -5   8  14    13067.62    12508.49    487.50 o 
  -4   8  14      185.47      317.24    176.29 o 
  -3   8  14     1154.32     1046.56    162.23 o 
  -2   8  14      877.24      671.71    135.80 o 
  -1   8  14     5552.23     5884.32    375.93 o 
   0   8  14     1270.25     1787.26    235.58 o 
   1   8  14       26.97      136.92    106.35 o 
   2   8  14     1124.39     1088.30    183.64 o 
   3   8  14     5898.29     5784.22    498.55 o 
   4   8  14     1067.28      956.43    184.93 o 
   5   8  14     1301.65      929.99    202.53 o 
   6   8  14      570.20      642.26    159.43 o 
   7   8  14    11548.39    12760.16    906.46 o 
  -7   9  14     2437.90     1874.22    466.70 o 
  -6   9  14     1218.80     1227.97    269.50 o 
  -5   9  14        2.24      -94.45    117.61 o 
  -4   9  14      686.28      207.38    154.93 o 
  -3   9  14     2987.34     3388.74    364.89 o 
  -2   9  14      727.43      840.13    152.99 o 
  -1   9  14    15973.35    15142.83    811.92 o 
   0   9  14     1506.41     1476.97    209.71 o 
   1   9  14       12.66      -28.78     86.79 o 
   2   9  14     2495.91     2437.44    358.98 o 
   3   9  14    11872.68    11214.39    948.14 o 
   4   9  14     1121.01      862.13    201.82 o 
   5   9  14     2143.44     2298.15    647.25 o 
   6   9  14      480.10      337.79    143.93 o 
  -6  10  14      308.53      192.69    169.11 o 
  -5  10  14     2756.26     2922.27    373.59 o 
  -4  10  14     8947.13    10581.70    570.99 o 
  -3  10  14      557.77      467.37    177.32 o 
  -2  10  14      781.41      682.57    191.94 o 
  -1  10  14      899.62      992.70    230.00 o 
   0  10  14     6693.88     6538.12    576.98 o 
   1  10  14      128.07       -4.45    100.23 o 
   2  10  14     4771.83     4729.91    367.75 o 
   3  10  14     1484.46     1523.07    352.71 o 
   4  10  14      784.13     1089.43    230.32 o 
   5  10  14      384.83      290.21    258.93 o 
  -5  11  14     1088.36     1012.00    195.15 o 
  -4  11  14     8357.80     8326.11    517.47 o 
  -3  11  14      720.29     1270.88    345.29 o 
  -2  11  14     6511.73     6244.35    413.30 o 
  -1  11  14        3.80        7.96    104.55 o 
   0  11  14     2252.10     2196.13    302.67 o 
   1  11  14     2743.15     1994.86    278.66 o 
   2  11  14     2082.58     2201.74    294.45 o 
   3  11  14        0.17      135.98    125.38 o 
   4  11  14     3919.11     3288.25    365.68 o 
   5  11  14      260.54      208.23    124.97 o 
  -4  12  14     5585.16     6269.44    399.49 o 
  -3  12  14     1459.73     1418.25    374.18 o 
  -2  12  14      775.33     1073.00    222.79 o 
  -1  12  14     3641.04     4256.69    380.20 o 
   0  12  14     6495.38     6473.67    982.49 o 
   1  12  14       19.04      180.69    125.19 o 
   2  12  14     6690.26     5059.64    428.26 o 
   3  12  14     1974.10     1813.96    286.67 o 
   4  12  14      976.13      841.43    207.57 o 
  -3  13  14     1157.58     1626.52    400.33 o 
  -2  13  14     1375.78     1364.57    383.16 o 
  -1  13  14     9374.63     8013.90    604.89 o 
   0  13  14      324.13      346.40    152.49 o 
   1  13  14       70.91       -2.50    119.58 o 
   2  13  14       25.95      423.95    179.34 o 
  -7   0  15    19558.59    19281.85   1240.63 o 
  -5   0  15      335.32      685.31    306.06 o 
  -3   0  15    15982.62    15703.12   1038.70 o 
  -1   0  15     2440.92     2490.63    276.03 o 
   1   0  15     1905.19     2064.32    244.34 o 
   3   0  15     2109.93     2322.76    381.21 o 
   5   0  15    11833.91    11571.26    780.96 o 
  -8   1  15       12.37      105.64    204.15 o 
  -7   1  15      622.60      377.92    226.91 o 
  -6   1  15     4103.02     4224.32    428.30 o 
  -5   1  15     1109.60     1262.35    196.79 o 
  -4   1  15     4745.35     4602.04    311.98 o 
  -3   1  15     9896.57    10168.26    550.02 o 
  -2   1  15      693.62      519.88    138.34 o 
  -1   1  15      244.58      249.18     88.57 o 
   0   1  15     2556.15     2637.72    195.87 o 
   1   1  15    14873.36    14658.83    428.11 o 
   2   1  15       61.82      124.71     78.47 o 
   3   1  15    10156.80    10444.63    407.77 o 
   4   1  15     1294.20     1525.32    228.19 o 
   5   1  15      214.84       94.31    109.36 o 
   6   1  15      211.07      154.73    125.22 o 
  -8   2  15     3209.27     3886.13    457.50 o 
  -7   2  15     3259.59     3464.42    418.02 o 
  -6   2  15     6670.85     7011.76    520.21 o 
  -5   2  15      135.38       20.25    113.34 o 
  -4   2  15      378.52      424.38    131.97 o 
  -3   2  15     1876.57     1890.15    212.96 o 
  -2   2  15     4874.76     4871.05    301.39 o 
  -1   2  15      474.43      543.08    131.87 o 
   0   2  15     8850.14     9168.52    386.86 o 
   1   2  15     1406.89     1461.12    157.06 o 
   2   2  15      405.67      135.99     91.70 o 
   3   2  15      197.01      337.57    120.23 o 
   4   2  15    16767.77    16182.34    538.70 o 
   5   2  15     1440.34     1443.66    480.95 o 
   6   2  15      827.71      832.43    260.77 o 
   7   2  15      882.65     1158.65    336.70 o 
  -8   3  15      132.71      -32.38    203.12 o 
  -7   3  15      459.23       52.33    185.75 o 
  -6   3  15     6490.81     7252.73    532.65 o 
  -5   3  15      208.65      202.53    125.96 o 
  -4   3  15    14957.27    15849.85    559.53 o 
  -3   3  15      228.24      184.03    114.65 o 
  -2   3  15     1216.64     1114.61    172.99 o 
  -1   3  15      772.99      826.02    158.38 o 
   0   3  15     8588.20     9381.45    390.89 o 
   1   3  15      581.56      519.48    110.28 o 
   2   3  15      465.96      336.38    168.09 o 
   3   3  15       66.97      127.11    107.94 o 
   4   3  15     2214.88     2367.48    225.03 o 
   5   3  15      106.07       28.00    104.38 o 
   6   3  15     1231.73     1433.43    257.85 o 
   7   3  15      340.38      230.52    215.10 o 
  -8   4  15     1604.88     1254.52    303.84 o 
  -7   4  15     7803.29     9031.31   1338.52 o 
  -6   4  15     3671.20     3880.98    412.40 o 
  -5   4  15      255.02      358.32    200.95 o 
  -4   4  15      143.58      253.86    128.75 o 
  -3   4  15     6227.71     6861.68    352.41 o 
  -2   4  15     2172.35     2607.00    238.47 o 
  -1   4  15     1059.89     1040.54    164.78 o 
   0   4  15     7546.87     8014.37    364.71 o 
   1   4  15     2215.89     2377.50    275.43 o 
   2   4  15      261.28      280.27    100.60 o 
   3   4  15     2728.37     2831.04    239.22 o 
   4   4  15    12070.24    12204.72    434.01 o 
   5   4  15     2992.42     3187.94    243.44 o 
   6   4  15     1445.54     1476.42    354.27 o 
   7   4  15      404.46      225.05    223.88 o 
  -7   5  15      883.88      682.54    408.34 o 
  -6   5  15      550.18      556.98    216.94 o 
  -5   5  15      212.57      146.81    249.26 o 
  -4   5  15     1513.41     1431.48    198.05 o 
  -3   5  15    13994.22    13313.38    591.80 o 
  -2   5  15      130.35       75.72    106.96 o 
  -1   5  15       81.82      128.74    100.65 o 
   0   5  15     1152.83     1172.46    270.07 o 
   1   5  15    18715.74    18105.01    719.29 o 
   2   5  15       72.64       74.38     97.85 o 
   3   5  15     6174.42     6338.06    313.01 o 
   4   5  15      194.96      182.36     97.58 o 
   5   5  15        6.12       -6.28    137.97 o 
   6   5  15      496.44      133.51    161.03 o 
   7   5  15     9632.52    10152.42    811.80 o 
  -7   6  15    16127.30    18107.49    852.65 o 
  -6   6  15      971.93     1226.07    275.65 o 
  -5   6  15      311.77      222.64    174.50 o 
  -4   6  15       77.21       34.85    103.42 o 
  -3   6  15    10261.82    10298.49    429.50 o 
  -2   6  15      561.14      328.59    124.93 o 
  -1   6  15     1577.73     1676.19    382.84 o 
   0   6  15     1176.51     1114.64    210.61 o 
   1   6  15     1793.46     2121.57    476.85 o 
   2   6  15     1316.04     1471.37    209.77 o 
   3   6  15     1677.36     1643.10    183.58 o 
   4   6  15      744.71      544.05    135.07 o 
   5   6  15     7708.14     7559.19    432.85 o 
   6   6  15       49.66      119.28    134.49 o 
  -7   7  15      604.05      431.58    228.49 o 
  -6   7  15     3042.51     3261.25    386.66 o 
  -5   7  15      441.58      317.22    152.95 o 
  -4   7  15     5585.64     5604.00    618.36 o 
  -3   7  15     6677.47     7069.14    377.52 o 
  -2   7  15     1812.71     2199.81    229.58 o 
  -1   7  15     1685.14     1611.05    239.44 o 
   0   7  15     2505.25     2217.19    591.04 o 
   1   7  15    10181.51     9981.11    475.18 o 
   2   7  15      114.17       74.86    106.76 o 
   3   7  15     5618.19     5075.29    472.90 o 
   4   7  15     3248.09     3584.57    343.91 o 
   5   7  15      362.06      331.90    217.73 o 
   6   7  15      676.19      442.53    176.35 o 
  -6   8  15     4042.54     4383.18    443.60 o 
  -5   8  15     1525.73     1454.60    389.76 o 
  -4   8  15      156.04       53.84    159.19 o 
  -3   8  15     1199.68     1101.21    180.34 o 
  -2   8  15     6426.58     6180.70    343.70 o 
  -1   8  15      224.90      -38.47    104.87 o 
   0   8  15    13904.34    13691.44    576.02 o 
   1   8  15       13.71      -25.96    104.38 o 
   2   8  15       30.36       46.94     94.92 o 
   3   8  15       26.42       60.43     97.97 o 
   4   8  15    14193.21    13442.16    871.04 o 
   5   8  15      326.23      146.84    287.91 o 
   6   8  15      208.23      174.77    144.58 o 
  -6   9  15     4620.44     5006.97    995.18 o 
  -5   9  15       80.54      172.48    139.87 o 
  -4   9  15     9417.51     9757.77    558.58 o 
  -3   9  15     2897.46     2834.82    256.66 o 
  -2   9  15       65.34      204.58    128.39 o 
  -1   9  15     2240.51     2395.77    276.87 o 
   0   9  15     5151.72     4030.13    716.87 o 
   1   9  15     1422.27     1606.58    255.30 o 
   2   9  15      368.21      437.06    150.57 o 
   3   9  15       22.90        4.50    113.29 o 
   4   9  15     2253.93     1643.21    270.87 o 
   5   9  15      992.26      796.72    203.99 o 
  -5  10  15      980.49      903.44    194.24 o 
  -4  10  15       19.03      -31.85    150.15 o 
  -3  10  15     4024.48     5107.20    421.37 o 
  -2  10  15     1862.22     1791.47    263.51 o 
  -1  10  15     1075.83     1086.42    215.68 o 
   0  10  15     4305.35     4562.87    490.04 o 
   1  10  15     2369.08     2597.99    320.26 o 
   2  10  15     2346.33     1732.14    264.49 o 
   3  10  15     4232.36     4272.68    401.96 o 
   4  10  15     3278.93     3224.43    363.18 o 
  -4  11  15        2.92      -12.20    155.23 o 
  -3  11  15     8793.23     9433.93    792.67 o 
  -2  11  15     1417.85     1379.68    313.96 o 
  -1  11  15       21.40      156.07    131.31 o 
   0  11  15      344.05      277.56    412.44 o 
   1  11  15    12727.09    12527.99    631.75 o 
   2  11  15       56.59      254.81    152.57 o 
   3  11  15     4303.78     4748.43    517.55 o 
  -3  12  15     4768.61     4876.04    622.46 o 
  -2  12  15      866.24      632.81    298.45 o 
  -1  12  15     1057.92     1026.03    304.30 o 
   0  12  15     2043.36     2060.00    350.85 o 
   1  12  15      180.24      103.85    131.07 o 
   2  12  15     1256.63     1195.76    246.89 o 
  -6   0  16     3169.71     3850.90    602.94 o 
  -4   0  16     2091.21     2110.16    289.90 o 
  -2   0  16    14002.47    14390.91    642.59 o 
   0   0  16       52.27       48.67    118.29 o 
   2   0  16    22254.07    23189.08    837.17 o 
   4   0  16     4462.43     4676.36    530.14 o 
   6   0  16       78.39        1.56    179.38 o 
  -7   1  16      675.49      240.25    476.95 o 
  -6   1  16    11281.67    12203.97   1503.16 o 
  -5   1  16     2888.94     3023.14    285.20 o 
  -4   1  16      164.20      152.73    129.35 o 
  -3   1  16      352.65      292.54    128.40 o 
  -2   1  16    10882.41    10860.97    385.90 o 
  -1   1  16     5367.48     6088.00    293.55 o 
   0   1  16     1940.55     1845.42    181.02 o 
   1   1  16     1324.15     1307.05    150.33 o 
   2   1  16     1534.43     1880.21    372.99 o 
   3   1  16      226.89       49.02     93.69 o 
   4   1  16     1980.96     2371.79    292.92 o 
   5   1  16     4875.25     5330.56    407.36 o 
   6   1  16     8561.70     8895.56    505.22 o 
  -7   2  16       14.35     -187.15    187.15 o 
  -6   2  16       18.94     -156.97    156.97 o 
  -5   2  16    11360.25    11626.97    494.36 o 
  -4   2  16       89.51      -21.10     95.10 o 
  -3   2  16     5577.41     6503.39    360.50 o 
  -2   2  16     3134.07     3317.39    276.38 o 
  -1   2  16      273.69      340.90    130.13 o 
   0   2  16       21.16      -54.98     72.99 o 
   1   2  16    15903.38    16309.60    476.67 o 
   2   2  16     2668.65     2863.50    242.72 o 
   3   2  16     1452.14     1260.94    179.71 o 
   4   2  16      931.29      907.12    192.01 o 
   5   2  16      934.20      882.44    192.96 o 
   6   2  16      281.55      169.82    214.12 o 
  -7   3  16     1695.47     1542.14    329.55 o 
  -6   3  16       31.13       82.98    197.08 o 
  -5   3  16     8885.50     9214.85    439.06 o 
  -4   3  16       40.31       12.60    121.30 o 
  -3   3  16     2864.49     2920.82    266.84 o 
  -2   3  16     1164.51     1422.58    245.84 o 
  -1   3  16    12874.20    13430.21    500.22 o 
   0   3  16       78.30       50.40     89.01 o 
   1   3  16     5182.59     4895.55    306.02 o 
   2   3  16       57.44       37.67     86.05 o 
   3   3  16       88.12      167.61     98.10 o 
   4   3  16      242.88      306.57    117.74 o 
   5   3  16    21771.68    21931.96   1759.54 o 
   6   3  16      334.43      385.31    252.97 o 
  -7   4  16      566.01      445.28    236.56 o 
  -6   4  16     2007.03     1859.65    338.97 o 
  -5   4  16     6889.32     6028.29    486.10 o 
  -4   4  16       12.24      -47.50    101.63 o 
  -3   4  16     5206.55     5093.46    332.17 o 
  -2   4  16     3079.15     3140.29    268.59 o 
  -1   4  16      337.31        5.92    105.44 o 
   0   4  16      191.67      112.32    114.40 o 
   1   4  16     5389.87     5333.93    478.42 o 
   2   4  16     9766.85     9530.55    408.49 o 
   3   4  16     1420.60     1594.73    194.40 o 
   4   4  16     1125.71     1105.18    177.68 o 
   5   4  16     1289.39     1207.60    223.85 o 
   6   4  16        3.91      160.25    191.68 o 
  -6   5  16    12655.21    12791.69    703.81 o 
  -5   5  16      726.13      797.84    240.18 o 
  -4   5  16       45.97      -95.61    114.47 o 
  -3   5  16      145.05      103.36    115.07 o 
  -2   5  16    11860.20    11962.27    476.99 o 
  -1   5  16     1496.75     1199.67    186.98 o 
   0   5  16      714.08      788.45    208.95 o 
   1   5  16      389.96      348.45    185.72 o 
   2   5  16     3035.18     2887.75    254.19 o 
   3   5  16      204.02      213.11    106.72 o 
   4   5  16     2395.03     2546.37    246.71 o 
   5   5  16      401.11      225.88    140.06 o 
   6   5  16     9007.16    10915.61    855.71 o 
  -6   6  16     1391.75     1809.39    327.22 o 
  -5   6  16      510.08      280.25    220.16 o 
  -4   6  16      631.86      547.75    219.17 o 
  -3   6  16      168.50       66.34    138.06 o 
  -2   6  16     8716.46     8750.92    496.10 o 
  -1   6  16      908.03      700.62    157.26 o 
   0   6  16       85.77       89.82    281.17 o 
   1   6  16     1226.72     1036.09    203.00 o 
   2   6  16    15627.37    14149.52    904.71 o 
   3   6  16      423.85      372.37    120.98 o 
   4   6  16     3221.09     3532.52    285.41 o 
   5   6  16      248.47      211.04    151.23 o 
   6   6  16       14.07      325.58    254.33 o 
  -6   7  16     6491.09     7037.49    543.52 o 
  -5   7  16     5879.89     6550.54    506.32 o 
  -4   7  16       50.31      -93.81    171.69 o 
  -3   7  16      848.01      993.86    181.58 o 
  -2   7  16     3736.57     3770.58    289.35 o 
  -1   7  16     5294.13     5047.04    397.97 o 
   0   7  16      996.05      729.34    202.22 o 
   1   7  16     4460.12     4650.70    390.48 o 
   2   7  16      115.06      216.06    128.46 o 
   3   7  16        3.55       26.77     91.21 o 
   4   7  16      669.33      483.25    135.36 o 
   5   7  16     9133.15     9251.69   1164.60 o 
  -5   8  16     7875.60     8053.34    555.91 o 
  -4   8  16        3.01       65.10    176.66 o 
  -3   8  16     4829.15     4564.25    320.17 o 
  -2   8  16       66.91      -45.95    116.99 o 
  -1   8  16     1656.88     1783.17    268.20 o 
   0   8  16      310.87      357.58    159.66 o 
   1   8  16     9660.54     8896.65    510.13 o 
   2   8  16      593.76      520.44    234.81 o 
   3   8  16     1882.75     2217.59    588.21 o 
   4   8  16      432.13      216.86    149.20 o 
   5   8  16     2143.50     2213.06    410.09 o 
  -4   9  16     1531.23     1713.79    298.88 o 
  -3   9  16      408.91      306.03    132.32 o 
  -2   9  16      804.47      758.34    196.12 o 
  -1   9  16     6915.33     6665.35    665.21 o 
   0   9  16        4.18       32.92    123.73 o 
   1   9  16     6915.04     5851.56    441.46 o 
   2   9  16     1216.53     1492.40    259.02 o 
   3   9  16      189.69      157.55    141.82 o 
   4   9  16     2176.51     2661.72    345.11 o 
  -3  10  16     3019.51     2825.18    500.66 o 
  -2  10  16     4322.04     3147.97    515.98 o 
  -1  10  16      397.27      396.37    164.54 o 
   0  10  16     1547.98     1614.58    263.82 o 
   1  10  16      670.03      446.50    183.70 o 
   2  10  16     7126.97     6736.28    616.51 o 
   3  10  16       71.63      186.89    154.03 o 
  -2  11  16     7022.97     6720.39    705.42 o 
  -1  11  16       23.91      264.62    155.13 o 
   0  11  16      250.52       77.96    141.77 o 
   1  11  16      425.80      358.52    164.39 o 
  -5   0  17    13877.65    15209.47   1656.19 o 
  -3   0  17      409.17      558.28    178.62 o 
  -1   0  17    15536.26    16039.06   1119.32 o 
   1   0  17      258.17       98.72    196.17 o 
   3   0  17     2831.29     3060.19    470.02 o 
   5   0  17      822.20      912.32    300.98 o 
  -6   1  17       73.85      118.60    212.90 o 
  -5   1  17     1038.05     1286.00    216.02 o 
  -4   1  17     2194.80     2214.47    439.47 o 
  -3   1  17     3495.23     3689.66    284.30 o 
  -2   1  17      206.27      376.18    117.35 o 
  -1   1  17    14927.46    14361.37    461.53 o 
   0   1  17       89.82      178.59     92.87 o 
   1   1  17        5.66      -27.15     70.87 o 
   2   1  17     2265.65     2421.19    303.40 o 
   3   1  17    19070.19    19880.67    790.44 o 
   4   1  17     1392.49     1286.29    233.54 o 
   5   1  17      444.92      373.40    163.34 o 
   6   1  17      664.44      742.74    205.23 o 
  -6   2  17       82.10      377.84    227.00 o 
  -5   2  17     3558.81     4300.34    344.96 o 
  -4   2  17     4976.28     5659.34    502.07 o 
  -3   2  17      175.22       -5.18    116.68 o 
  -2   2  17     1579.38     1486.84    211.54 o 
  -1   2  17     4172.02     4501.72    358.96 o 
   0   2  17     8674.13     9210.88    356.74 o 
   1   2  17        0.09      -10.48     83.51 o 
   2   2  17     5980.66     6344.81    353.47 o 
   3   2  17      969.74     1215.68    183.54 o 
   4   2  17      201.82      208.07    132.33 o 
   5   2  17      172.40      274.73    146.18 o 
  -6   3  17      178.62      -35.43    282.34 o 
  -5   3  17      357.27      316.23    162.78 o 
  -4   3  17     8954.77     9822.41    457.05 o 
  -3   3  17      100.66      -18.14    101.80 o 
  -2   3  17     4617.16     5221.58    338.10 o 
  -1   3  17       53.01       65.09    111.56 o 
   0   3  17      688.64      519.60    124.72 o 
   1   3  17      290.95      161.51    110.44 o 
   2   3  17     7741.97     7192.90    372.67 o 
   3   3  17      241.19      188.29    168.23 o 
   4   3  17     4544.92     5189.49    412.98 o 
   5   3  17        8.68       67.50    124.07 o 
  -6   4  17      124.74      211.24    215.77 o 
  -5   4  17     4479.65     5008.56    491.59 o 
  -4   4  17     4534.69     4997.69    352.20 o 
  -3   4  17      697.47      590.78    166.25 o 
  -2   4  17      235.82      140.84    123.23 o 
  -1   4  17     6951.33     7510.43    388.58 o 
   0   4  17     6011.39     6080.76    434.90 o 
   1   4  17      598.64      534.39    137.67 o 
   2   4  17     4559.63     4331.67    459.84 o 
   3   4  17      963.08     1371.65    191.90 o 
   4   4  17       96.44      210.47    111.40 o 
   5   4  17     1518.02     2069.39    371.15 o 
  -5   5  17     1607.22     1715.58    311.97 o 
  -4   5  17      727.46      538.02    164.39 o 
  -3   5  17     3904.51     3813.19    308.87 o 
  -2   5  17      474.02      439.02    164.28 o 
  -1   5  17    10683.08    11091.29    467.42 o 
   0   5  17       87.82       64.75    126.40 o 
   1   5  17      353.95      479.97    160.61 o 
   2   5  17      113.46      129.96     97.88 o 
   3   5  17    18951.83    18571.85    629.87 o 
   4   5  17      160.19      212.45    119.05 o 
   5   5  17      844.05      883.63    302.93 o 
  -5   6  17    10783.21    11536.21   1151.04 o 
  -4   6  17     1083.72      892.88    240.64 o 
  -3   6  17       95.59       -7.47    121.13 o 
  -2   6  17      808.99      692.81    173.52 o 
  -1   6  17    12618.02    13426.40    637.60 o 
   0   6  17      855.35     1277.70    241.70 o 
   1   6  17        0.14      168.45    129.97 o 
   2   6  17      248.49      172.60    114.80 o 
   3   6  17     1836.40     1974.33    231.41 o 
   4   6  17       36.11      105.92    108.57 o 
  -4   7  17     4968.14     4481.39    441.33 o 
  -3   7  17     1019.42      972.00    190.60 o 
  -2   7  17     1180.13      841.81    177.60 o 
  -1   7  17     5037.43     4614.55    398.00 o 
   0   7  17     1066.67     1168.99    227.32 o 
   1   7  17      275.66      190.92    266.34 o 
   2   7  17     4364.60     4878.00    440.06 o 
   3   7  17     8791.57     9050.21    434.51 o 
   4   7  17     3543.29     3470.16    421.42 o 
  -4   8  17     6697.27     6695.78    518.48 o 
  -3   8  17     1633.34     1435.76    214.17 o 
  -2   8  17      766.14      881.13    213.02 o 
  -1   8  17       60.40      168.95    143.77 o 
   0   8  17     8065.69     6862.88    692.53 o 
   1   8  17      255.27      277.04    154.09 o 
   2   8  17     7037.99     6700.10    486.93 o 
   3   8  17        3.92       10.53    108.71 o 
  -3   9  17      382.63      453.82    275.41 o 
  -2   9  17     4811.69     4644.45    410.42 o 
  -1   9  17      683.46      472.56    227.98 o 
   0   9  17      268.70      180.66    160.39 o 
   1   9  17     1328.10     1523.45    638.56 o 
   2   9  17     3576.88     3856.58    424.83 o 
  -4   0  18      759.01      573.12    221.15 o 
  -2   0  18     6485.11     6899.14    485.48 o 
   0   0  18    10524.06    10858.91    651.45 o 
   2   0  18      232.37      175.48    197.14 o 
   4   0  18    15946.61    16309.11   1020.65 o 
  -5   1  18      140.60       96.24    108.92 o 
  -4   1  18     7077.50     7836.88    379.73 o 
  -3   1  18     2214.92     2126.40    217.92 o 
  -2   1  18      457.92      397.01    120.93 o 
  -1   1  18       91.06       -8.19     87.76 o 
   0   1  18     6883.52     7304.12    343.01 o 
   1   1  18     5223.57     5357.06    298.65 o 
   2   1  18      687.74      713.03    161.73 o 
   3   1  18     1426.12     1156.66    223.00 o 
   4   1  18     1307.53     1373.19    390.77 o 
  -5   2  18       44.69     -136.92    136.92 o 
  -4   2  18      261.37      250.81    147.93 o 
  -3   2  18    11270.32    11720.65    438.71 o 
  -2   2  18      987.56      982.30    164.14 o 
  -1   2  18     2256.72     2308.10    214.47 o 
   0   2  18     3473.36     3644.97    257.90 o 
   1   2  18      724.52      926.08    172.39 o 
   2   2  18      397.46      704.35    160.05 o 
   3   2  18     3152.26     3030.11    347.24 o 
   4   2  18     5261.26     5716.64    450.92 o 
  -5   3  18      187.77       38.57    199.95 o 
  -4   3  18       23.60      -19.40    121.64 o 
  -3   3  18     6509.46     6511.82    403.31 o 
  -2   3  18      337.24      425.21    156.50 o 
  -1   3  18       29.04      -35.81     86.12 o 
   0   3  18       67.96       19.12     98.94 o 
   1   3  18    18258.18    17453.39    609.97 o 
   2   3  18      244.78      174.34    115.83 o 
   3   3  18     6712.77     6376.26    376.17 o 
   4   3  18       30.64        6.99    124.29 o 
  -4   4  18      969.02     1054.68    213.83 o 
  -3   4  18     7876.40     8805.55    452.27 o 
  -2   4  18     3197.96     3513.03    309.59 o 
  -1   4  18     1642.45     1812.49    230.93 o 
   0   4  18     3493.03     3423.62    290.44 o 
   1   4  18      247.90      346.57    129.78 o 
   2   4  18      478.55      317.32    200.97 o 
   3   4  18     1699.54     1901.97    232.81 o 
   4   4  18     6747.63     6455.23    479.79 o 
  -4   5  18     7529.53     9061.70    660.89 o 
  -3   5  18      211.44      141.96    135.44 o 
  -2   5  18      364.93      108.40    142.74 o 
  -1   5  18      949.61     1266.83    249.60 o 
   0   5  18     7178.26     6538.36    473.82 o 
   1   5  18     1561.99     1285.35    193.98 o 
   2   5  18     1782.95     1746.23    221.10 o 
   3   5  18     1817.24     1818.65    231.94 o 
  -3   6  18     1533.83     1657.04    239.35 o 
  -2   6  18     6985.48     7301.72    443.88 o 
  -1   6  18       30.89       14.73    130.70 o 
   0   6  18     9497.55     8571.54   1375.70 o 
   1   6  18      573.24      351.22    169.15 o 
   2   6  18     1241.44     1119.57    188.35 o 
   3   6  18      600.51      818.92    162.50 o 
  -2   7  18      116.27      -11.48    145.83 o 
  -1   7  18      793.94      343.63    173.46 o 
   0   7  18     2055.79     2487.87    479.58 o 
   1   7  18     9612.41    10048.58    743.38 o 
   2   7  18        5.97      -28.53    108.99 o 
   0   8  18      681.41      686.09    273.46 o 
  -3   0  19     3950.86     4808.13    779.98 o 
  -1   0  19      323.03      266.48    174.47 o 
   1   0  19     7314.67     6981.62    498.30 o 
   3   0  19     1742.71     1783.65    388.43 o 
  -3   1  19     1092.58      987.60    177.96 o 
  -2   1  19     2424.27     2600.19    247.91 o 
  -1   1  19     7277.50     7657.45    371.92 o 
   0   1  19      144.20      149.60    101.63 o 
   1   1  19     2679.31     2410.85    256.34 o 
   2   1  19      354.66      354.23    151.34 o 
  -3   2  19     1926.95     1900.20    220.35 o 
  -2   2  19     6580.94     7036.29    367.56 o 
  -1   2  19       25.36      -37.32    105.37 o 
   0   2  19       32.79       24.17    100.28 o 
   1   2  19      951.29      948.94    188.73 o 
   2   2  19    15454.38    15338.48    581.23 o 
  -3   3  19      107.35      158.96    145.18 o 
  -2   3  19    11224.62    12397.27    464.01 o 
  -1   3  19      132.02      -84.77     84.77 o 
   0   3  19      573.27      614.76    161.26 o 
   1   3  19      168.85      177.71    122.17 o 
   2   3  19     1047.73     1032.85    233.60 o 
  -2   4  19     2721.39     3242.76    312.43 o 
  -1   4  19      147.66       87.90    115.02 o 
   0   4  19       19.11      191.11    120.90 o 
   1   4  19     3707.88     4202.66    330.48 o 
  -1   5  19     9197.70     9731.20    622.36 o 
   0   5  19        9.67       20.54    126.48 o 
                                                 
